# Supplementary material for: How many do we need? Meeting the challenges of studying the microbiome of a cryptic insect in an orchard
Source: Front Microbiol. 2025 Jan 6;15:1490681. doi: 10.3389/fmicb.2024.1490681 (PMC11743375; doi:10.3389/fmicb.2024.1490681)
Supplement: Supplementary file 2 [file Table_1.XLSX]

## Sheet: Map_Verchere
Arboretum de Verchères
Bloc 4
Colonne/Ligne	A	B	C	D	E	F	G	H	I	J	K	L	M	N	O	P	Q	R	S	T	U	V	W	X	Y	Z	a	b	Bloc 5
36																						840587		800511		840578	840550	560	Colonne/Ligne	A	B	C	D	E	F	G	H	I	J	K	L	M	N	O	P	Q	R	S	T
35																						840558	840584	790501	840560	840558	840542		35
34															840535	845103			840564		840538		840582	840540	840536	840586	840586		34								840540											840586	840597
33											840564		840594	840597	840585			840550	840587	840540	845103	840536	840596	840587		840595	840588	820530	33	840594	840540		840573	845116	840550	840588	840580					845115	840571	840557		INC.	INC.	840560	840538
32		840580	840536			840584	840538		588	800511	840536	845115	840565		840579	800512	840580	840585	840558	845113	820531	840578	845115	800512	845104	820531	840536	840536	32	840597	770522	820531	845113		840587	840565	840571		840587		840560	845116	840540	840579		INC.		840588
31			840578					597	840579	845103		840537	588	820531	840555	840595		840579	840594	800512	840580	800511	840586	840564	845116	800513	840538	840540	31	840573	556		800511	840594	840558	845113	845104	845103	840584		840595	INC.	770120	840588	845115	INC.	800513	840580	840579
30	845115	840540	800511	840558		840580	840540	840535	845106	840587	770122		556	840573	790501	845116	840540	845106	840595	840582	840573	840584		840582		820530	840555	840535	30	845102	840538	840536	800512	840538	840578	840579	820530	800511	790501		840578	840586	800511	840571	840558	840536	845111	INC.	820531
29	820530		840596	840564			845113	840585		840558	840595	840580	538		840560	840586		840555	845115	840537	840535	840536	845116	840540	840535	840537	790501	106	29	840550	845106	770122	770120	840540	840597	840597	800513	840560	840579		840587	845111	845113	840597	820531	840585	840594	840584	571
28	845111	840594	840585	770122			840582	840550	120	512	840594		840587	115	840596	845104	840594	790501	840586	800512	845102	840555	800512	840580	845111	840564	840578	840536	28	840579	840537	845104	840573		840595	840584	840537	840585	840535	845111	840536	840538	800511	840571	840573	840596	840584	840588	840586
27	840582	840565	840560	800512		800530	840594	840535	865116	840536	865115	840540	840557	800513	840584	840571	840560	840565	800513		840550	840585	840594	845113		840586	840536	845113	27	840560			501	513	840550	115	840582		845111	840585	840558	840585	840538	840588	800512	840535	840557	840558	565
26	840537	840557	790501	840573		770122	840565	840584	790501	800512	840586	840537	536	840588	800511	840537	845111	840557	840596	845104	840573	840565	840596	557	840557	840588	800511	840565	26	840538	564	845111	845113	840535	840571	840558	845111	840588	840597	840580	800512	800512	845116	770122	840579	840556	840536	INC.	840538
25	840571	840597	840555			840573	550	840560	800513	840536	840535	102	840588	840578	840582	840597	840571	840584	845106	840582	840579	840585	820531	845104	840538	840536	840537		25	582	840582		840584	770122	840580	840582	845113	840557	840594	845102	845116	840586	840596	820531	840558	840578	840536		840584
24	845104	840538	840579	840585		840582	840557	840573	840596	840588	845116		845113	840550	845103	845111		800511	840537	840557			840558	840573		840585	840595	840536	24	840564	840535	845102	115	558	840565	840586	845115			840579	840580		845105	INC.	840587	INC.	840580	840560	840550
23		840588		800513		840579	840538	820531	840584	800512	845104	840587	840540	865115	840564	820530	840588	840578	820530		840584	770122	840557	790501	840540	840560	865116	840586	23	770122	800512		537		111	820530		840580			845105	102	840550	INC.	840582	800513	845115	840537	770120
22	840586	840536	790501	840571		540	800512	840594	770122	840582	845102	840564	840596	840536	845115	840531	845111	840536	840580	840586	840555	840587	770120	840578	820531	800512	790501	840596	22	800513	845104	840537	840577	820531	840538	845115		845115	845111		800511		845111	840579	840586	INC.	840538	845113	840538
21	845103	840538	845113	840565		840557		840597	840538	840538	845104	800511	840565	840537		120		840586	840580	106		845115	800512	840536	840537	840571	840586	845116	21	840597		840597	840586	106	800511	840557	840540	840537	840571	840585	INC.	840594		840579		840540	840536		800512
20		845111	790501			840585	845106	840555	537	840556	840555	840585	104	845105	845102	840588	840579	840597	840594	840550	865116	790501	790501	820530	800513		845103	845115	20	530	800511	840550	573	580	501	840588	840594	845104		840538	845104	840536	840557	840558	840597		800512	770122
19	840573	845115	840535			840571		845102	840558	840594	840586	840540	840585	840582	845115	840584	845113	845111	840550	840550	840540		840556	840535			840585	800512	19	840564	800513	865116	840540	800513	115	820531	840565	845116		845115	840537		840595	800513		840535	840578	845104
18	845115		770120	840584		845116	840571	820531	840596		845113	840579	840535	845113	840537	840579		845106			845115	800512	800512	845111	840535	840573	513	840557	18	845102	840536	840560	820531	840594	845113	840585			840558				840537	840588	770122	840558		840571	800513
17	840560	840596	840585	845106		840578	800511	845103	840536	845111	845103	790551	865116	840550	840594		840535	840585	840573	820531	770120		513	790501	800512	840556			17	840538	840575	840540	790501	579	582	840535	840557	840587	840578	770122	770120	845116	770120	840535		840587	840586	840560	840575
16	790501	840584	790501	840555		840536	840594	840587	840540		770122	840587	840582	840558	840538	845106	840579		845102	513		845106	840587	820530	845115	770122	840564	840594	16	840565	840557	840594	840557	542	113	840540	840597	845103	840596	840585	INC.	840565	840540		845105	84582		845111	840558
15	840555	800511	845103	840565		840558	840564	840536	770120	840588	840530		770122		845111	845104	840578	800512	840555	790501	840584	840536	800513	800512	840586	800513	840557	840555	15	840538	582	840558	840587		840550	840538	840580	790501		840586	840540	840580	840537	800511	840595	840536	845115	845104	840585
14	845106	840578	840535	840587		840597	845104	840556	845113	840557	840542	840550		840593	800513	840571			840560	800511	840550	845111	770120	840578	845104	845113	840584	820531	14	840587	845113	840585	845103	840573		840582	840513	840550	840594		840535	840594	840595	865115	840540	840597	840588	840564	840585
13	840579	840536	770122	820531		840550	840571		840594	820531		840564	840580	512	840586	840537	845103	845113	840596	840585	840540	557	840580	845104	840595	840571	840558	840550	13	840537	840588	840579	840578	840535	103		840531	840565	840597	840564	845116	555		840588	865116	840580	INC.
12	840537		840560	800511	501	840557	845102		840538		840536	840597	845102	840540		840582	840587	840594	840585	840564	840579	840538	845103	840537	840582	845111	770120	800512	12	840573	845102	INC.	840550	840596	120	820531	845106	840588	840573	790501	800513	840550	840585	840556	770122	840557		840573	INC.
11	840580	840596	840587	770120	840550	840537	865116	840535	840565	840540	840555	840557	770120	845113		845111	840564	840565	840535	845102	542	840556	790501	820530		840585	840571	585	11	540	865115	584		840564	116		840535		840550	840540	845111	840578	840558		840538	840584	770122	840560	840594
10	840535		840556	800564	845113	840588	800511	840582	840597	840550		840586			840558	820530		845104	840573	840550	845111	840536		840579	840594	845115		840542	10	INC.	557	840550	800512	531	542	800511	840579	840535	845106			840597		840540	840579			840587
9	840584	840584	840564	840538	840540	840558	840584	840564	840557	845102	800512	840560	820530	845105	840565			800512	840579	845103	840538	840535		840540	820531	840580	770122	845106	9	845113	840597	845116	845104	840504	840586	770122	840585	840579		840540	840595	102	840579	840578	840536	840538		INC.
8	840573	770122	800512	840582		840557	840580	800512	840538	840565	840537	840558	790501	840596	770122		845116	800557	840584	115	845106	840578	575	840537		840536	840550	840585	8	INC.	790501	770120	573	INC.	840579	840536	845102	840560	840578	840557	845106	573	840536	840535		840594	840584	840588	840583
7	820531	800512	840597	840556	845105	800513	840596	840557	840588		770122		845111	840557					800511	800513	840585	845103	840587	845111	770122	845113	840588	840555	7	840540	558	840556			840557		840588	800511	840587		840537	840587		840571	800512			840550	840558
6	840588	840595	845102	770120	840558	840594	840560	865115	820530	840588	840573	820530	770120	840558	840587	840580	800513	840538	840578	840536	840588	845102	840535	800511	840596	840584			6	820530		845115	840537	800513	840594	840571	840538	845103	840595	840584	845115	800513	INC.	840586		845104
5	840597	840586	820531	845103	115	840585	820531	845102	840540	865116	840578	840565	840537	840538	840536	840540	840558	820531	845106	840582	820531	840538	840597	531	820531	840558	840540	840594	5	845104	840594	845102		840580	115	845111	840597	770122	845116			845111	INC.	INC.	845113	INC.	578	840564	840571
4	840557	800513	770122	840587	845111	840557	790501	840536	840594		840586			840588	840578	845113	840560	840580	840558	800512	840536	840580	840555	845104	800513	840597	103	840588	4	800512	820531	800511	845113	104	840585	840540		840558	845104	840538		840580	840558	845104	530	840558		845115	INC.
3	840582	845113	840555			840564	840586	840558	840586	770122	845103			840585	840571	840597	800511	840565	840596	840564		840536	770122	840538	840536	840597	840587	820530	3	103	840536	840565	840596		555	770120	840557	800513	845111	800512	840557	845102	840594	790120		770122	845103	inc.
2	840565	845104	840597	840550	840571	845103	820531	840555	596	845116	840535	820530		845104		800511	840594	790501			840595	840564	840578	820531	840557	840583	845106	840575	2	790501	840558	820531	840579	840588	840594	840538	840594	840582	840535	840586	565		840538	840557	820531	840582	120	800513	840584
1	840594	840571	840588	800512		850558	840595	840575	840546	840584		840582	840565	845113		840596	840540	845115	840536	800511	845102		845102	840550	840550	542	594	840555	1			840560	800511	840535			840565			800511	845104	840584	840560	840573		845102	840538	d840597
Bloc 1																													Bloc 2
Colonne/Ligne	A	B	C	D	E	F	G	H	I	J	K	L	M	N	O	P	Q	R	S	T	U	V	W	X	Y	Z	a	b	Colonne/Ligne	A	B	C	D	E	F	G	H	I	J	K	L	M	N	O	P	Q	R	S	T
35	840573	840560	840597	820530	845103	840596	840571	800513	840557	840538	840535		840538	840535	840586	840586	840573	770122	840536	840540	800511	840571	840540	845115	845113	840586	840586	840586	35		840538	845106		840580	840596	513				840594	840536		840537	840578	840550	840579	840540	800511	560
34	840536	840558	840557	840580		800511	840585	840586	800512	840535	840575	845102	845116	840575	770122	840582	840575		845104	800512	840531		840538	840597	840586	840536	840586	840540	34	840588	840594	840536	840558	790501	103	840597		840540	845113	840597	840586	840578	840585	845116			840535	840564	840587
33	840536	840571	840588	840571	845116	865115	845104		770120		820531	840588	820530	840584	845104	800513	770122	840595		840550	840582	840536	840594	840540	840556	573	840585	840586	33	770122	845116	840584	840597	840557		840550			840557	840573		840535	800512			840536	850595	840558
32	840555	840588	840535	845111		840538		840573	573	840582	845106	840537	770120	845106	840585	840540			845115	840536	840540	840585	840596	790501	840597	840586	840579	557	32	840595	840587	840595	840550	840586	840585	840578		840580	840588	840535	845106	840596	550	840537	770120	845104	840596	800513	840571
31	840557	845102	840586	840565	845106	840588		865116	800536	840540	845103			800513	840586	840584		845115	840575		845113		550	840537	582	820531	770120	580	31		770122	820531	840585	770122	845111	840587				840579	800511		820531	840594	840597	865113	840586	556	840573
30	800512	840535	820530	845116	840537	840596	840571	840597	800513	840540	865115	840586	840586	840536	840597	840582	840579	845115	800513	840595	840571	840584	840595	578	800511	840560	840582		30	840537	770120	840571	800513	840536	840588	564		845115	840550		840540	770122	845111	840550	790501	840580	511		820531
29	840580	840530	790501	845102	800513	840579	820530	800513	845104	820530	840579	840535	845111	840580	845115		800511			840538	840558	800512	588	845111	840579	800513		820530	29	840582	820531	840586	845111	840537	770120	800512		820530	790501	800511	845102	840550	840587	840535	845115	840550	840536		840595
28	840580	840582	840597	845103	840560	800513	840536		557	840587	845102	840564		845104	845106	840550		840555		840587	845104		840573	840594	840558	840538		564	28	845111	820530	800512		845115	845105	770122		800513	840584	845103		770120	800512		511	840564	800513	575	840585
27	840588	840550	770120	104	840587	840555	845102	840594	840595	770120	840586	840558	840594	840585	845113		845111	840550			840596	840536	840565			800512	560	840585	27		840556	840558	840578	588	845104	840555		845111	840536	840564	840578	840580	116	840558	840560	840579	501	800511	840596
26	840587	840564	840558	840540	800512	840535	840560	845115		840578	840550	840536		790501	840595	845116	840586	800513	845104		840594	840556	840565	840556	840585	840571	845102	840586	26	840597	800511	840579		845111	770120	845102		840582	840558	845104		845113	840556		840578	800511	565	840558	840536
25		770122	840595	840586	840550	840594	845113	840536		840538		790501	840586	800512	820530	845111		840537	840571	840540	538	845111		840586	840573	770122	820530	840535	25	840550		805112	537	840557	579	820530		840537	845102	845116	840597	840584	840573	578	845111	770120	840540	840584	840586
24	840536	800512	845116	790501	820531	840597		840582	840580	840587	820531	840578	840587	840557	800513	845564	845116		840597	840578		840588		840580	820530	103	840540	845111	24	770120	770122	840560	840558	840535		845116		840571			840594	800512	840595	840564	800512	840588	513	840556	840587
23	840578	840558	800511	845104	585	840571	585	840585		840535		840564	840579	865115	845104	840558	800512	840588	840580	840587	840557		840575	820531	845113	840580	106	845116	23	800513	116		845116	840597	840586			845104		840530	845116		840587		840578	820531	560	840540	840564
22	800511	840595	770122	800513	840535	840537	840584	820530	840540	840536	840557	840558	840586	845106	840571	840587	840595			840594	840586	840560	840557	840540	840573	840555	578	557	22	845104	840571	840595	845115	840537	840571	800513		800512	840587	840558	840586	800513	840531	770122	800512	840586	596	845116	840595
21		845116	840564	840512	840579	845115		840564	840594	840558	840587	845103	840585	840595	840537	845103	845116	840573		840565	840580	840594	840538	840565	845113	513		770120	21	840537	820530		800513	840580	820530	845104		770122	845103		840571	840594	800513	845104	840571	595	770122	840537	584
20	840596	840586	840558		845106	840558	800511	845111	840565	820531	845113	840578	840597	840584	840582	840536	840586	845102	845115	840540	800511	840540	840555	840584	845102	865116	840575	840555	20	840575	535	845111	840580		840594	845111		800512		840582	840565	845104	840550	840538		840578	840550	845111	845115
19	840560	800513	848587	840580	840538	840595	840578	840536	840557	770120	840538	800513	840555	106		840578	800513	840535	820530	845113		840579	840588	820531	840587	845104	840594	840540	19	845115	845102	579	840538	840557					840578	820530		840536	840579	840558	845102	840587	840595	840536	102
18	790501	845104	845103	840575	845113	845104	800512	845103	840597	845106	840578	840511	840535	106	820531	800511	845104	840550	845111	840557	770120	770122	840573	770122	840579	840537	840557	840586	18	840580	845104	800511	770122	840573		INC.		845116	800511	770120		840585	840538		800512	840564	573	840597	790501
17	840555	840571	840536	840540	840555	840596	790501	840560	770122	840564	840558	840584	790501	784573	840530	840584	840571	840585	840582	840597	845115	820530	840536	573	840538	845106	102	840538	17	845113	820530		840565		840550	840586		840586	840584	840580	840536		845106		840586	840571	510016	122	840573
16	106	840537	840578	845105	840571	845111	840555	845104	845105	770122	840565	556	840540	845102		840596	840537	840579	840537	840538	820530		840535	840540	820531	845113	840556	820531	16	840597	840557	790501	840540	840585	840596			805113	840596	840540	840573	840587	770122	586		800513	555	800512	820531
15	840579	840582	800511	845113	840582	845115	770122		845113	790501	840535	840596	840560	840538		840560	840582	845106	840571	840588	840587	845113	800512		840535	790501	840573	800512	15	840587	840594	840584	845113	840537	845116	573	840536	845104	840560	840557		845113	840556	845104		560	845102	865116	840537
14		845111		840594	790501		845106	820530	845104	840540	845102		840596	865115	840580	790501	845111	840578	845104	820531	845111	790501	840550	845113	845106	840560	770120	845102	14	840537	116	840550	820531	800511	840564	840594	INC.	840571	790501	840538	840540	845116	840540	840557	840586	845113	840540		840580
13		820530		565	840578		840579	840585	840594	840597		865115		840536		840555	820530	800511		840573	770120	840560		820531	840585	840550	840585	111	13	106	840580	840564	840595	840578	820531	104	573	840537	840555		840550	840586	840565	556	770120	515	840557	840594	840536
12	840535		840584	557	840536	840584	840585	770122	845104	840538	845113	840537	845103	840557	840538	845106		840584	840596	840535	840582	845102	840540	840558		840584	555	588	12	840565	840536	593	840556	840571	840587	840579	INC.	840582	845106	845113	820531	800513	845115	84558	513	840584	585	790501	840597
11	845102		790501	597	845103	800511	840550	840537	840571	840588	840578	770120	770122	840540		840588		790501	845116		840537	840565	840560	840594		840586	573	790501	11	115	840540	840558	103	800513	582	770122	840557	845111	840579	840535	820530		840535	820531	538	513	840540	573	840588
10	840573	845105			840587	840556	840535	800513	820531	800511	840558	840596	840550	511	845115	840594	840580	840560	840595	840585	840571					800511	102	840555	10	770122	840535	501	840538	845115	840537	845111		820530		845103	840578	840571	790501	840550	840573	840538	840535	840585	840550
9	820531	840580	845106		840558	820530		840586	840538	840579	840557	840555		840595	840565	800511		840596	800512	845102	845104	800511	840585	840564			840584	840596	9	840579	840550	840586	800512	840536	840580	845105			840550		840538	840537	840585		840560	840536	585	840536	597
8	840588		840579		840564	845105	845102	845116		840582	840597	840594	840546	840586	840557	840550	840550	840536	770122	840579	800513	840578	840556	840582		840536	578		8		845106	840573	845104		845113	840540	820531		840535	840564	845106	573	840588	840564	840587	840596	512	820531	840584
7	840538			845115	845102	840580	840573	840595	840535	840556	840586	865115	840584	770120	840597	840579	840538		840564	845106	865115	800531		840550		840587	840579	840536	7	560	840586	597	840540	511	564	840538	840535		845102	840595	800513	840586	840579	840595	840578	840558	845102		840558
6		845113	840550	820530	840573		820531	770122	840550	840583	840565	845106	840582		840540	840585	845115		840558	840560	840586	845116	840560	840550		INC.	840587	840564	6	840536	840511	840594	594	840557	840588		800511	840580	840573		840595		585	800513		845116	840537	800512	840586
5		840594		845111		840540	840588	840564	840573	840585	840588	840580	840578	770122	865116		820530	800512	840587	840596	790501	840595		840538		840558	840560		5	840588	840536	840579	840565	840550	790501		INC.		820531	800512	845102	845104	557	845111	840571	840580	536		840594
4		840538	845102	582			840538	840558	845102	840579	820531	840560	800511	840564	840536	840535	594	INC.	840550		840564	800512	840584	840578			840586	845104	4	845103	840596	840536	840584	840587		840578		840540	840588	800511	840596	840571		840540	840585	845115	840565	840550	840573
3		840597	840573	840537	800512		840597	840587	845116	840584	840573	790501	800512	840537	840588	845115	INC.	840582	840538	800511	845103		800511	840565		840596	840571	840537	3	840558	840578	800511		845116	800512	840558	840595	845113	840538	840584	840565	840537		840538	840557	800511	840584	840536
2				840571	840595		840557	845103	840555	840596	840535	840585	840536	840558	840594	845102	845113	840557	845103	790501	840536	840587	800512	840557	840588	840538	820530	845115	2	770122	800512	845111		800513	840537	845104	770122	840565	840597	840596	840535	840582	840597	845104	840579		840588	840535	840578
1		840557	840588		845116	840586		840536	790501	840560	845102	845550	845103	840587		840573		840597	840565	840555	840578	840558	840595	840597					1	845116	800513	840582		845115		840586	845111	840594	840557	840560	800513
			selected trees
[truncated: 25 more columns]

## Sheet: Selected_trees
		Bloc	Line/column	clone number	tree number
		2	T12	840597	A1
			Q17	840571	A2
			L22	840586	A3
			P28	511	A4
			J33	840557	A5
			C19	840579	A6
		6	G8	840550	A7
			D11	840540	A8
			I13	840588	A9
			F18	840578	A10
			G26	840588	A11
			F32	845111	A12
