# Supplementary material for: How many do we need? Meeting the challenges of studying the microbiome of a cryptic insect in an orchard
Source: Front Microbiol. 2025 Jan 6;15:1490681. doi: 10.3389/fmicb.2024.1490681 (PMC11743375; doi:10.3389/fmicb.2024.1490681)
Supplement: Supplementary file 3 [file Table_2.XLSX]

## Sheet: Informations
	In this supplementary material you will find				Data used
	Name	content				Region of interest	Primer
	1. Sampling details	Number of cones, insect and relicate				16S	515f -806r
	2. Bacterial and Fungal ASV	List of all the ASVs found within the insect and their galleries (after rarefaction)				ITS1	ITS1f-58A2r
	3. Core microbiome	ASVs present in at least 75% of the samples and the shared ASVs between insects and galleries
	4. Normality	Normality of the data, eventual transformation and the statistical test that should be used				Sequencing	Data
	5. Alpha diversity	Results of statistical test for all comparison done and test used				Illumina	NCBI
	6. Power	Formulas
	7. Beta diversity	Results of statistical test for all analysis done
	8. ANCOM-BC	Results of ANCOM-BC' test
	9. Accumulation curve	Detailed on the results and the percentage of recovery			Caption precisions
					Statistical test
						Statistical test for data following the normal distribution
						Statistical test for data not following the normal distribution
					Microorganisms considered
						Bacteria and archae
						Fungi
					Significance of the results
						p.value < 0,05

## Sheet: 1.Sampling_Details
	TABLE 1: INFORMATION ABOUT THE NUMBER OF CONES AND INSECTS PER TREES				TABLE 2: NUMBER OF REPLICATE PER SAMPLES
	Tree	Number of cones	Number of insects
	A1	10	25		Samples	Number of replicate*
	A2	10	20			Bacteria	Fungi
	A3	8	20		2 intestinal tracts	9	7
	A4	7	15		3 intestinal tracts	7	3
	A5	4	4		4 intestinal tracts	7	5
	A6	6	8		Galleries	11	11
	A7	6	14		* i. The number of sample sequenced vary because sample's concentration did not allow the sequencing of all sample.
	A8	9	20
	A9	3	5
	A10*	2	2		* ii. The number of replicate vary between bacteria and fungi because it’s trickier to amplified insect’s fungi.
	A11	10	21
	A12	7	14
	*Sample withdrawn due to a lack of insects

## Sheet: 2.Bacterial_and_Fungal_ASV
	Normality
		BACTERIA											FUNGI
					Status	taxon	mean_rel_abund										Status	taxon	mean_rel_abund
				1	Gallery	*Abditibacteriaceae*	4.536825e-02									1	Gallery	*Abrothallaceae*	3.583093e-01
				2	Gallery	*Acetobacteraceae*	4.027487e-02									2	Gallery	*Agaricostilbaceae*	0.000000e+00
				3	Gallery	Acidobacteriaceae (Subgroup 1)	1.730948e-01									3	Gallery	*Amphisphaeriaceae*	1.269458e-03
				4	Gallery	*Alcaligenaceae*	2.284105e+00									4	Gallery	*Auriculariales_fam_Incertae_sedis*	1.753700e-02
				5	Gallery	*Anaplasmataceae*	1.329237e-01									5	Gallery	*Bionectriaceae*	2.036641e-01
				6	Gallery	*Bdellovibrionaceae*	5.518170e-02									6	Gallery	*Bulleribasidiaceae*	3.345964e-03
				7	Gallery	*Beijerinckiaceae*	4.456287e-01									7	Gallery	*Byssocorticiaceae*	7.159572e-02
				8	Gallery	*Blastocatellaceae*	2.462743e-03									8	Gallery	*Ceratobasidiaceae*	6.039396e-02
				9	Gallery	*Burkholderiaceae*	8.481178e-01									9	Gallery	*Chaetomiaceae*	0.000000e+00
				10	Gallery	*Caulobacteraceae*	1.394704e+00									10	Gallery	*Chionosphaeraceae*	8.359500e+00
				11	Gallery	*Cellulomonadaceae*	5.411002e-01									11	Gallery	*Chrysozymaceae*	5.354872e-02
				12	Gallery	*Cellvibrionaceae*	4.363406e-01									12	Gallery	*Cladosporiaceae*	1.264295e-03
				13	Gallery	*Chitinibacteraceae*	1.743652e-01									13	Gallery	*Colacogloeaceae*	5.110759e-02
				14	Gallery	*Chitinophagaceae*	1.392433e+00									14	Gallery	*Cryptococcaceae*	3.991979e-01
				15	Gallery	*Chthoniobacteraceae*	3.566283e-01									15	Gallery	*Cucurbitariaceae*	3.593957e-01
				16	Gallery	*Comamonadaceae*	4.197714e+00									16	Gallery	*Cystobasidiaceae*	5.763524e-02
				17	Gallery	*Corynebacteriaceae*	0.000000e+00									17	Gallery	*Debaryomycetaceae*	5.767905e-01
				18	Gallery	*Crocinitomicaceae*	5.744382e-02									18	Gallery	*Discosiaceae*	3.158101e-04
				19	Gallery	*Cytophagaceae*	1.356235e-02									19	Gallery	*Dothioraceae*	1.269458e-03
				20	Gallery	*Devosiaceae*	8.057374e-01									20	Gallery	*Extremaceae*	0.000000e+00
				21	Gallery	*Diplorickettsiaceae*	1.122232e-01									21	Gallery	*Fomitopsidaceae*	0.000000e+00
				22	Gallery	*Enterobacteriaceae*	9.847124e-01									22	Gallery	*Hamatocanthoscyphaceae*	6.465163e-02
				23	Gallery	*Erwiniaceae*	1.903512e-01									23	Gallery	*Helotiaceae*	0.000000e+00
				24	Gallery	*Erysipelotrichaceae*	1.609950e-02									24	Gallery	*Helotiales_fam_Incertae_sedis*	3.443664e+01
				25	Gallery	*Fimbriimonadaceae*	8.583045e-02									25	Gallery	*Herpotrichiellaceae*	2.838156e-01
				26	Gallery	*Flavobacteriaceae*	1.179117e+00									26	Gallery	*Hyaloscyphaceae*	3.137930e+00
				27	Gallery	*Fokiniaceae*	3.086582e-03									27	Gallery	*Kriegeriaceae*	3.999201e-02
				28	Gallery	*Frankiaceae*	4.029235e-01									28	Gallery	*Leptosphaeriaceae*	0.000000e+00
				29	Gallery	*Gemmataceae*	8.519370e-02									29	Gallery	*Leucosporidiaceae*	0.000000e+00
				30	Gallery	*Haliangiaceae*	1.613696e-01									30	Gallery	*Lophiostomataceae*	0.000000e+00
				31	Gallery	*JG30-KF-CM45*	3.753662e-02									31	Gallery	*Malasseziaceae*	0.000000e+00
				32	Gallery	*KD3-93*	4.390991e-02									32	Gallery	*Microsporomycetaceae*	0.000000e+00
				33	Gallery	*Kaistiaceae*	3.779722e-01									33	Gallery	*Mycosphaerellaceae*	3.413389e-02
				34	Gallery	*Kineosporiaceae*	1.887790e-02									34	Gallery	*Mytilinidiaceae*	1.789745e-01
				35	Gallery	*Labraceae*	2.213582e-01									35	Gallery	*Nectriaceae*	4.913736e+01
				36	Gallery	*Legionellaceae*	7.576540e-02									36	Gallery	*Niessliaceae*	6.861363e-02
				37	Gallery	*Magnetospirillaceae*	5.158220e-02									37	Gallery	*Omphalotaceae*	0.000000e+00
				38	Gallery	*Methylacidiphilaceae*	9.390889e-02									38	Gallery	*Phacidiaceae*	0.000000e+00
				39	Gallery	*Methylophilaceae*	6.305125e-02									39	Gallery	*Phaeothecaceae*	3.153719e-04
				40	Gallery	*Microbacteriaceae*	4.751664e+00									40	Gallery	*Phaeotremellaceae*	1.128087e-01
				41	Gallery	*Micropepsaceae*	2.167434e-02									41	Gallery	*Pichiaceae*	2.680343e-02
				42	Gallery	*Moraxellaceae*	4.466685e-01									42	Gallery	*Piskurozymaceae*	0.000000e+00
				43	Gallery	*Morganellaceae*	9.931761e-02									43	Gallery	*Pleosporaceae*	4.218046e-02
				44	Gallery	*Mycobacteriaceae*	2.615292e-01									44	Gallery	*Pleurotaceae*	0.000000e+00
				45	Gallery	*Nocardiaceae*	1.065476e-01									45	Gallery	*Psathyrellaceae*	0.000000e+00
				46	Gallery	*Nocardioidaceae*	9.323276e-01									46	Gallery	*Pyronemataceae*	3.173646e-04
				47	Gallery	*Opitutaceae*	7.437634e-03									47	Gallery	*Pyxidiophoraceae*	4.412840e-01
				48	Gallery	*Oxalobacteraceae*	1.059650e+00									48	Gallery	*Rhytismataceae*	1.395723e-03
				49	Gallery	*Pectobacteriaceae*	2.194797e-01									49	Gallery	*Saccharomycetales_fam_Incertae_sedis*	6.772331e-02
				50	Gallery	*Pedosphaeraceae*	3.720661e-03									50	Gallery	*Sakaguchiaceae*	1.978794e-02
				51	Gallery	*Phaselicystidaceae*	1.177128e-02									51	Gallery	*Sareaceae*	6.082895e-02
				52	Gallery	*Polyangiaceae*	5.017397e-01									52	Gallery	*Septobasidiaceae*	0.000000e+00
				53	Gallery	*Pseudomonadaceae*	1.816698e+01									53	Gallery	*Serendipitaceae*	7.574734e-01
				54	Gallery	*Reyranellaceae*	1.488129e-02									54	Gallery	*Sordariales_fam_Incertae_sedis*	1.387361e-01
				55	Gallery	*Rhizobiaceae*	9.061402e+00									55	Gallery	*Sporidiobolaceae*	0.000000e+00
				56	Gallery	Rhizobiales Incertae Sedis	1.676071e-02									56	Gallery	*Teratosphaeriaceae*	3.758495e-03
				57	Gallery	*Rhodanobacteraceae*	2.122808e+00									57	Gallery	*Thelephoraceae*	1.269458e-03
				58	Gallery	*Rickettsiaceae*	0.000000e+00									58	Gallery	*Tremellaceae*	6.773714e-02
				59	Gallery	*Rubritaleaceae*	1.088768e-01									59	Gallery	*Tricholomataceae*	6.915810e-02
				60	Gallery	*SM2D12*	2.082731e-02									60	Gallery	*Trichomonascaceae*	2.561541e-03
				61	Gallery	*Solirubrobacteraceae*	9.247410e-01									61	Gallery	*Tubeufiaceae*	2.211588e-01
				62	Gallery	*Sphingobacteriaceae*	2.961930e+00									62	Gallery	*Xenodevriesiaceae*	6.450656e-03
				63	Gallery	*Sphingomonadaceae*	2.268548e+01									63	Tract	*Abrothallaceae*	8.510197e-01
				64	Gallery	*Spirosomaceae*	5.008269e-01									64	Tract	*Agaricostilbaceae*	2.000567e-02
				65	Gallery	*Sporichthyaceae*	3.972202e-02									65	Tract	*Amphisphaeriaceae*	2.271853e-02
				66	Gallery	*Staphylococcaceae*	0.000000e+00									66	Tract	*Auriculariales_fam_Incertae_sedis*	9.954293e-02
				67	Gallery	*Streptococcaceae*	0.000000e+00									67	Tract	*Bionectriaceae*	5.187089e-01
				68	Gallery	*Verrucomicrobiaceae*	2.216948e-01									68	Tract	*Bulleribasidiaceae*	2.074013e-01
				69	Gallery	WD2101 soil group	5.126489e-02									69	Tract	*Byssocorticiaceae*	5.110227e+00
				70	Gallery	*Weeksellaceae*	1.081895e+00									70	Tract	*Ceratobasidiaceae*	4.845387e-01
				71	Gallery	*Xanthobacteraceae*	3.673595e+00									71	Tract	*Chaetomiaceae*	1.422623e-01
				72	Gallery	*Xanthomonadaceae*	1.223317e+01									72	Tract	*Chionosphaeraceae*	4.834589e+00
				73	Gallery	*Xiphinematobacteraceae*	5.170775e-02									73	Tract	*Chrysozymaceae*	7.616909e-01
				74	Gallery	env.OPS 17	3.585247e-02									74	Tract	*Cladosporiaceae*	7.123509e-03
				75	Tract	*Abditibacteriaceae*	6.008695e-03									75	Tract	*Colacogloeaceae*	1.530331e-01
				76	Tract	*Acetobacteraceae*	2.770875e-03									76	Tract	*Cryptococcaceae*	1.006041e+00
				77	Tract	Acidobacteriaceae (Subgroup 1)	1.471200e-02									77	Tract	*Cucurbitariaceae*	4.164370e-02
				78	Tract	*Alcaligenaceae*	7.983931e-02									78	Tract	*Cystobasidiaceae*	2.221459e-01
				79	Tract	*Anaplasmataceae*	4.369997e+01									79	Tract	*Debaryomycetaceae*	9.268595e+00
				80	Tract	*Bdellovibrionaceae*	5.546972e-03									80	Tract	*Discosiaceae*	2.737875e-02
				81	Tract	*Beijerinckiaceae*	1.986739e-02									81	Tract	*Dothioraceae*	1.213347e+00
				82	Tract	*Blastocatellaceae*	2.917808e-04									82	Tract	*Extremaceae*	6.891433e-02
				83	Tract	*Burkholderiaceae*	6.364312e-02									83	Tract	*Fomitopsidaceae*	3.566425e-02
				84	Tract	*Caulobacteraceae*	5.947544e-02									84	Tract	*Hamatocanthoscyphaceae*	1.852014e-02
				85	Tract	*Cellulomonadaceae*	7.459166e-03									85	Tract	*Helotiaceae*	5.254908e-02
				86	Tract	*Cellvibrionaceae*	1.212734e-02									86	Tract	*Helotiales_fam_Incertae_sedis*	2.101219e+01
				87	Tract	*Chitinibacteraceae*	8.749416e-04									87	Tract	*Herpotrichiellaceae*	1.526413e-01
				88	Tract	*Chitinophagaceae*	1.500518e-01									88	Tract	*Hyaloscyphaceae*	1.451487e+00
				89	Tract	*Chthoniobacteraceae*	2.615171e-02									89	Tract	*Kriegeriaceae*	2.773204e-02
				90	Tract	*Comamonadaceae*	2.229780e-01									90	Tract	*Leptosphaeriaceae*	4.324255e-02
				91	Tract	*Corynebacteriaceae*	1.360545e-02									91	Tract	*Leucosporidiaceae*	1.634731e-02
				92	Tract	*Crocinitomicaceae*	3.643972e-03									92	Tract	*Lophiostomataceae*	2.096881e-01
				93	Tract	*Cytophagaceae*	2.909413e-04									93	Tract	*Malasseziaceae*	2.935150e+00
				94	Tract	*Devosiaceae*	2.455804e-02									94	Tract	*Microsporomycetaceae*	2.276947e-02
				95	Tract	*Diplorickettsiaceae*	1.320970e-03									95	Tract	*Mycosphaerellaceae*	2.031529e-03
				96	Tract	*Enterobacteriaceae*	7.195249e-01									96	Tract	*Mytilinidiaceae*	1.116392e-01
				97	Tract	*Erwiniaceae*	6.643895e-01									97	Tract	*Nectriaceae*	4.358191e+01
				98	Tract	*Erysipelotrichaceae*	3.809191e-03									98	Tract	*Niessliaceae*	3.438504e-02
				99	Tract	*Fimbriimonadaceae*	9.784852e-03									99	Tract	*Omphalotaceae*	4.458425e-02
				100	Tract	*Flavobacteriaceae*	7.583382e-02									100	Tract	*Phacidiaceae*	1.354726e-02
				101	Tract	*Fokiniaceae*	5.997797e+00									101	Tract	*Phaeothecaceae*	1.142071e-01
				102	Tract	*Frankiaceae*	1.752122e-02									102	Tract	*Phaeotremellaceae*	1.508968e-01
				103	Tract	*Gemmataceae*	1.894846e-03									103	Tract	*Pichiaceae*	5.537574e-01
				104	Tract	*Haliangiaceae*	1.432420e-02									104	Tract	*Piskurozymaceae*	1.424303e-02
				105	Tract	*JG30-KF-CM45*	4.366166e-04									105	Tract	*Pleosporaceae*	7.404661e-02
				106	Tract	*KD3-93*	0.000000e+00									106	Tract	*Pleurotaceae*	7.280636e-02
				107	Tract	*Kaistiaceae*	2.172309e-02									107	Tract	*Psathyrellaceae*	4.346905e-02
				108	Tract	*Kineosporiaceae*	5.835617e-04									108	Tract	*Pyronemataceae*	1.366168e-01
				109	Tract	*Labraceae*	7.768854e-03									109	Tract	*Pyxidiophoraceae*	2.907278e-03
				110	Tract	*Legionellaceae*	0.000000e+00									110	Tract	*Rhytismataceae*	1.196857e-02
				111	Tract	*Magnetospirillaceae*	1.602856e-03									111	Tract	*Saccharomycetales_fam_Incertae_sedis*	1.593205e-02
				112	Tract	*Methylacidiphilaceae*	9.461425e-03									112	Tract	*Sakaguchiaceae*	0.000000e+00
				113	Tract	*Methylophilaceae*	1.319495e-03									113	Tract	*Sareaceae*	6.533386e-03
				114	Tract	*Microbacteriaceae*	2.816031e-01									114	Tract	*Septobasidiaceae*	1.973486e-02
				115	Tract	*Micropepsaceae*	2.629382e-03									115	Tract	*Serendipitaceae*	1.905228e+00
				116	Tract	*Moraxellaceae*	1.729157e-02									116	Tract	*Sordariales_fam_Incertae_sedis*	0.000000e+00
				117	Tract	*Morganellaceae*	4.440939e+01									117	Tract	*Sporidiobolaceae*	2.208662e-01
				118	Tract	*Mycobacteriaceae*	1.620646e-02									118	Tract	*Teratosphaeriaceae*	3.705115e-02
				119	Tract	*Nocardiaceae*	5.581198e-03									119	Tract	*Thelephoraceae*	1.032194e+00
				120	Tract	*Nocardioidaceae*	4.882160e-02									120	Tract	*Tremellaceae*	3.070376e-01
				121	Tract	*Opitutaceae*	1.455632e-04									121	Tract	*Tricholomataceae*	4.482823e-02
				122	Tract	*Oxalobacteraceae*	2.100154e-02									122	Tract	*Trichomonascaceae*	4.893672e-02
				123	Tract	*Pectobacteriaceae*	1.222478e-02									123	Tract	*Tubeufiaceae*	3.469585e-01
				124	Tract	*Pedosphaeraceae*	2.926450e-04									124	Tract	*Xenodevriesiaceae*	1.276616e-02
				125	Tract	*Phaselicystidaceae*	5.996506e-03
				126	Tract	*Polyangiaceae*	2.819488e-02
				127	Tract	*Pseudomonadaceae*	7.296620e-01
				128	Tract	*Reyranellaceae*	7.274505e-04
				129	Tract	*Rhizobiaceae*	4.935655e-01
				130	Tract	Rhizobiales Incertae Sedis	4.375836e-03
				131	Tract	*Rhodanobacteraceae*	1.936907e-01
				132	Tract	*Rickettsiaceae*	5.120566e-02
				133	Tract	*Rubritaleaceae*	4.103584e-03
				134	Tract	*SM2D12*	2.185915e-03
				135	Tract	*Solirubrobacteraceae*	5.155900e-02
				136	Tract	*Sphingobacteriaceae*	2.074303e-01
				137	Tract	*Sphingomonadaceae*	7.973803e-01
				138	Tract	*Spirosomaceae*	2.730330e-02
				139	Tract	*Sporichthyaceae*	1.895254e-03
				140	Tract	*Staphylococcaceae*	1.941061e-02
				141	Tract	*Streptococcaceae*	1.750286e-03
				142	Tract	*Verrucomicrobiaceae*	1.971580e-02
				143	Tract	WD2101 soil group	1.312188e-03
				144	Tract	*Weeksellaceae*	5.850012e-02
				145	Tract	*Xanthobacteraceae*	1.279356e-01
				146	Tract	*Xanthomonadaceae*	3.924788e-01
				147	Tract	*Xiphinematobacteraceae*	2.909802e-04
				148	Tract	env.OPS 17	1.171670e-03

## Sheet: 3.Core_microbiome
Normality
	BACTERIA											FUNGI
	Taxon (Familly)	Tract	Gallery	Common Core		Number of core Taxa in tracts	Number of core taxa in Galleries	Number of core taxa shared netween groups	percentage of shared taxa for tracts	percentage of shared taxa for tracts		Taxon (Family)	Tract	Gallery	Common Core		Number of core Taxa in tracts	Number of core taxa in Galleries	Number of core taxa shared netween groups	percentage of shared taxa for tracts	percentage of shared taxa for tracts
	Seq2B_1:f__Anaplasmataceae	TRUE	TRUE	TRUE		15	49	14	0.933333	0.285714		Seq2B_1:f__Nectriaceae	TRUE	TRUE	TRUE		5	13	4	0.8	0.307692
	Seq2B_2:f__Morganellaceae	TRUE	FALSE	FALSE								Seq2B_2:f__Helotiales_fam_Incertae_sedis	TRUE	TRUE	TRUE
	Seq2B_7:f__Xanthomonadaceae	TRUE	TRUE	TRUE								Seq2B_3:f__Chionosphaeraceae	TRUE	TRUE	TRUE
	Seq2B_8:f__Rhizobiaceae	TRUE	TRUE	TRUE								Seq2B_4:f__Debaryomycetaceae	TRUE	TRUE	TRUE
	Seq2B_9:f__Pseudomonadaceae	TRUE	TRUE	TRUE								Seq2B_20:f__Malasseziaceae	TRUE	FALSE	FALSE
	Seq2B_14:f__Xanthobacteraceae	TRUE	TRUE	TRUE								Seq2B_7:f__Hyaloscyphaceae	FALSE	TRUE	FALSE
	Seq2B_18:f__Rhodanobacteraceae	TRUE	TRUE	TRUE								Seq2B_9:f__Cryptococcaceae	FALSE	TRUE	FALSE
	Seq2B_22:f__Microbacteriaceae	TRUE	TRUE	TRUE								Seq2B_15:f__Cystobasidiaceae	FALSE	TRUE	FALSE
	Seq2B_24:f__Alcaligenaceae	TRUE	TRUE	TRUE								Seq2B_17:f__Bionectriaceae	FALSE	TRUE	FALSE
	Seq2B_32:f__Sphingomonadaceae	TRUE	TRUE	TRUE								Seq2B_23:f__Serendipitaceae	FALSE	TRUE	FALSE
	Seq2B_52:f__Nocardioidaceae	TRUE	TRUE	TRUE								Seq2B_34:f__Tremellaceae	FALSE	TRUE	FALSE
	Seq2B_57:f__Comamonadaceae	TRUE	TRUE	TRUE								Seq2B_41:f__Cucurbitariaceae	FALSE	TRUE	FALSE
	Seq2B_60:f__Sphingobacteriaceae	TRUE	TRUE	TRUE								Seq2B_63:f__Chrysozymaceae	FALSE	TRUE	FALSE
	Seq2B_64:f__Chitinophagaceae	TRUE	TRUE	TRUE								Seq2B_93:f__Kriegeriaceae	FALSE	TRUE	FALSE
	Seq2B_70:f__Caulobacteraceae	TRUE	TRUE	TRUE
	Seq2B_30:f__Weeksellaceae	FALSE	TRUE	FALSE
	Seq2B_37:f__Enterobacteriaceae	FALSE	TRUE	FALSE
	Seq2B_40:f__Devosiaceae	FALSE	TRUE	FALSE
	Seq2B_53:f__Burkholderiaceae	FALSE	TRUE	FALSE
	Seq2B_54:f__Solirubrobacteraceae	FALSE	TRUE	FALSE
	Seq2B_63:f__Cellulomonadaceae	FALSE	TRUE	FALSE
	Seq2B_73:f__Flavobacteriaceae	FALSE	TRUE	FALSE
	Seq2B_75:f__Kaistiaceae	FALSE	TRUE	FALSE
	Seq2B_78:f__Cellvibrionaceae	FALSE	TRUE	FALSE
	Seq2B_88:f__Pectobacteriaceae	FALSE	TRUE	FALSE
	Seq2B_89:f__Spirosomaceae	FALSE	TRUE	FALSE
	Seq2B_102:f__Moraxellaceae	FALSE	TRUE	FALSE
	Seq2B_149:f__Oxalobacteraceae	FALSE	TRUE	FALSE
	Seq2B_154:f__Chitinibacteraceae	FALSE	TRUE	FALSE
	Seq2B_162:f__Crocinitomicaceae	FALSE	TRUE	FALSE
	Seq2B_164:f__Polyangiaceae	FALSE	TRUE	FALSE
	Seq2B_170:f__Mycobacteriaceae	FALSE	TRUE	FALSE
	Seq2B_173:f__Chthoniobacteraceae	FALSE	TRUE	FALSE
	Seq2B_182:f__Beijerinckiaceae	FALSE	TRUE	FALSE
	Seq2B_192:f__Labraceae	FALSE	TRUE	FALSE
	Seq2B_197:f__Frankiaceae	FALSE	TRUE	FALSE
	Seq2B_208:f__Nocardiaceae	FALSE	TRUE	FALSE
	Seq2B_215:f__Gemmataceae	FALSE	TRUE	FALSE
	Seq2B_226:f__Rubritaleaceae	FALSE	TRUE	FALSE
	Seq2B_243:f__Erwiniaceae	FALSE	TRUE	FALSE
	Seq2B_261:f__Fimbriimonadaceae	FALSE	TRUE	FALSE
	Seq2B_264:f__Methylophilaceae	FALSE	TRUE	FALSE
	Seq2B_265:f__Acidobacteriaceae (Subgroup 1)	FALSE	TRUE	FALSE
	Seq2B_314:f__Abditibacteriaceae	FALSE	TRUE	FALSE
	Seq2B_316:f__Verrucomicrobiaceae	FALSE	TRUE	FALSE
	Seq2B_321:f__Bdellovibrionaceae	FALSE	TRUE	FALSE
	Seq2B_369:f__Methylacidiphilaceae	FALSE	TRUE	FALSE
	Seq2B_378:f__Sporichthyaceae	FALSE	TRUE	FALSE
	Seq2B_440:f__WD2101 soil group	FALSE	TRUE	FALSE
	Seq2B_460:f__Acetobacteraceae	FALSE	TRUE	FALSE
	Taxon (Phylum)	Tract	Gallery	CommonCore		Number of core Taxa in tracts	Number of core taxa in Galleries	Number of core taxa shared netween groups	percentage of shared taxa for tracts	percentage of shared taxa for tracts		Taxon (Phylum)	Tract	Gallery	CommonCore		Number of core Taxa in tracts	Number of core taxa in Galleries	Number of core taxa shared netween groups	percentage of shared taxa for tracts	percentage of shared taxa for tracts
	Seq2B_22:c__Actinobacteriota	TRUE	TRUE	TRUE		3	11	3	1	0.272727		Seq2B_1:c__Ascomycota	TRUE	TRUE	TRUE		2	2	2	1	1
	Seq2B_30:c__Bacteroidota	TRUE	TRUE	TRUE								Seq2B_3:c__Basidiomycota	TRUE	TRUE	TRUE
	Seq2B_32:c__Proteobacteria	TRUE	TRUE	TRUE
	Seq2B_164:c__Myxococcota	FALSE	TRUE	FALSE
	Seq2B_215:c__Planctomycetota	FALSE	TRUE	FALSE
	Seq2B_226:c__Verrucomicrobiota	FALSE	TRUE	FALSE
	Seq2B_261:c__Armatimonadota	FALSE	TRUE	FALSE
	Seq2B_265:c__Acidobacteriota	FALSE	TRUE	FALSE
	Seq2B_314:c__Abditibacteriota	FALSE	TRUE	FALSE
	Seq2B_321:c__Bdellovibrionota	FALSE	TRUE	FALSE
	Seq2B_374:c__WPS-2	FALSE	TRUE	FALSE

## Sheet: 4.Normality
Normality
	BACTERIA								FUNGI
	2_Tracts	Variable	Normality	p.value	After transformation normality	After transformation p.value	Test		2_Tracts	Variable	Normality	p.value	After transformation normality	After transformation p.value	Test
		Richness	TRUE	0.258017	-	-	ANOVA ou test de t			Richness	TRUE	0.295422	-	-	ANOVA ou test de t
		Shannon	TRUE	0.159253	-	-	ANOVA ou test de t			Shannon	TRUE	0.068041	-	-	ANOVA ou test de t
		Simpson	FALSE	0.0296283	TRUE	0.117871	ANOVA ou test de t			Simpson	FALSE	0.035554	TRUE	0.284363	ANOVA ou test de t
	3_Tracts	Variable	Normality	p.value	After transformation normality	After transformation p.value	Test		4_Tracts	Variable	Normality	p.value	After transformation normality	After transformation p.value	Test
		Richness	TRUE	0.148956914	-	0.148956914	ANOVA ou test de t			Richness	TRUE	0.96316352	-	-	ANOVA ou test de t
		Shannon	FALSE	4.867818e-02	TRUE	0.135261793	ANOVA ou test de t			Shannon	TRUE	0.53288646	-	-	ANOVA ou test de t
		Simpson	FALSE	3.051930e-03	FALSE	0.026354252	Kruskal-wallis or Man-Whitney			Simpson	TRUE	0.41985151	-	-	ANOVA ou test de t
	4_Tracts	Variable	Normality	p.value	After transformation normality	After transformation p.value	Test		Galleries	Variable	Normality	p.value	After transformation normality	After transformation p.value	Test
		Richness	TRUE	0.700311	-	-	ANOVA ou test de t			Richness	TRUE	0.156138	-	-	ANOVA ou test de t
		Shannon	TRUE	0.170045	-	-	ANOVA ou test de t			Shannon	TRUE	0.20677	-	-	ANOVA ou test de t
		Simpson	TRUE	0.32067	-	-	ANOVA ou test de t			Simpson	TRUE	0.910912	-	-	ANOVA ou test de t
	Galleries	Variable	Normality	p.value	After transformation normality	After transformation p.value	Test		All_tracts	Variable	Normality	p.value	After transformation normality	After transformation p.value	Test
		Richness	TRUE	0.179118	-	-	ANOVA ou test de t			Richness	TRUE	0.500046	-	-	ANOVA ou test de t
		Shannon	TRUE	0.62264	-	-	ANOVA ou test de t			Shannon	TRUE	0.506807	-	-	ANOVA ou test de t
		Simpson	TRUE	0.391534	-	-	ANOVA ou test de t			Simpson	TRUE	0.0917022	-	-	ANOVA ou test de t
	All_tracts	Variable	Normality	p.value	After transformation normality	After transformation p.value	Test		2_Tracts and Galleries	Variable	Normality	p.value	After transformation normality	After transformation p.value	Test
		Richness	TRUE	0.141126	-	-	ANOVA ou test de t			Richness	TRUE	0.284695	-	-	ANOVA ou test de t
		Shannon	FALSE	0.00680008	-	-	ANOVA ou test de t			Shannon	FALSE	0.00499186	TRUE	0,53678194	ANOVA ou test de t
		Simpson	FALSE	5.74365e-05	FALSE	0.00277637	Kruskal-wallis or Man-Whitney			Simpson	FALSE	0.00390516	TRUE	0.820626	ANOVA ou test de t
	2_Tracts and Galleries	Variable	Normality	p.value	After transformation normality	After transformation p.value	Test		4_Tracts and Galleries	Variable	Normality	p.value	After transformation normality	After transformation p.value	Test
		Richness	FALSE	0.00749875	FALSE	2,046635e-03	Kruskal-wallis or Man-Whitney			Richness	TRUE	0.751257	-	-	ANOVA ou test de t
		Shannon	FALSE	0.00180647	FALSE	3,356501e-04	Kruskal-wallis or Man-Whitney			Shannon	TRUE	0.345828	-	-	ANOVA ou test de t
		Simpson	FALSE	0.00220982	FALSE	0.000727266	Kruskal-wallis or Man-Whitney			Simpson	TRUE	0.594995	-	-	ANOVA ou test de t
	3_Tracts and Galleries	Variable	Normality	p.value	After transformation normality	After transformation p.value	Test		All	Variable	Normality	p.value	After transformation normality	After transformation p.value	Test
		Richness	FALSE	0.00185098	FALSE	6,496181e-04	Kruskal-wallis or Man-Whitney			Richness	TRUE	0.549624	-	-	ANOVA ou test de t
		Shannon	FALSE	0.00808108	FALSE	5,612843e-04	Kruskal-wallis or Man-Whitney			Shannon	TRUE	0.078197	-	-	ANOVA ou test de t
		Simpson	FALSE	0.0130933	FALSE	0.00275411	Kruskal-wallis or Man-Whitney			Simpson	FALSE	0.0125589	TRUE	0.853958	ANOVA ou test de t
	4_Tracts and Galleries	Variable	Normality	p.value	After transformation normality	After transformation p.value	Test
		Richness	FALSE	0.00592022	FALSE	1,396354e-04	Kruskal-wallis or Man-Whitney
		Shannon	FALSE	0.00749835	FALSE	4,736470e-04	Kruskal-wallis or Man-Whitney
		Simpson	FALSE	0.0121585	FALSE	0.00289659	Kruskal-wallis or Man-Whitney
	All	Variable	Normality	p.value	After transformation normality	After transformation p.value	Test
		Richness	FALSE	0.00232468	FALSE	1,502848e-02	Kruskal-wallis or Man-Whitney
		Shannon	FALSE	2.29934e-07	FALSE	4,731387e-06	Kruskal-wallis or Man-Whitney
		Simpson	FALSE	1.64905e-07	FALSE	3.36005e-06	Kruskal-wallis or Man-Whitney
						Parametric test
						Non parametric test

## Sheet: 5.Alpha_diversity
Alpha Diversity
		All							Tract only
	Tract		Bacteria			Fungi				Bacteria			Fungi
			t value	pvalue	test	F value	pvalue	test		t value	pvalue	test	F value	pvalue	test
		Richness	22.208	5.903e-05	Kruskal-Wallis	4.349	0.0374	ANOVA	Richness	0.32	0.733	ANOVA	0.894	0.528	ANOVA
		Shannon index	21.896	6.857e-05	Kruskal-Wallis	0.544	0.66443	ANOVA	Shannon index	0.23	0.658	ANOVA	0.023	0.978	ANOVA
		Simpson index	22.563	4.98e-05	Kruskal-Wallis	0.58	0.64291	ANOVA	Simpson index	1.8916	0.3884	Kruskal-Wallis	0.531	0.6533	ANOVA
	Tree		Bacteria			Fungi		ANOVA		Bacteria
			t value	pvalue	test	F value	pvalue	test		t value	pvalue	test	F value	pvalue	test
		Richness	2.7847	0.986	Kruskal-Wallis	0.783	0.6393	ANOVA	Richness	0.295	0.953	ANOVA	0.785	0.654	ANOVA
		Shannon index	5.1479	0.8811	Kruskal-Wallis	1.514	0.27339	ANOVA	Shannon index	0.796	0.618	ANOVA	1.364	0.481	ANOVA
		Simpson index	5.0748	0.8861	Kruskal-Wallis	2.221	0.12509	ANOVA	Simpson index	6.6812	0.603	Kruskal-Wallis	4.762	0.1837	ANOVA
	Block		Bacteria			Fungi				Bacteria
			t value	pvalue	test	F value	pvalue	test		t value	pvalue	test	F value	pvalue	test
		Richness	0.0011865	0.9725	Kruskal-Wallis	6.138	0.0351	ANOVA	Richness	0.77	0.552	ANOVA	1.526	0.342	ANOVA
		Shannon index	0.0074147	0.9314	Kruskal-Wallis	13.783	0.00483	ANOVA	Shannon index	0.207	0.658	ANOVA	5.765	0.138	ANOVA
		Simpson index	0.66733	0.7962	Kruskal-Wallis	14.971	0.00379	ANOVA	Simpson index	0.094697	0.7583	Kruskal-Wallis	11.616	0.0762	ANOVA
	One-by-one Block	2t							3t				4t							Galleries
			Bacteria			Fungi				Bacteria				Bacteria			Fungi				Bacteria			Fungi
			t value	pvalue	test	F value	pvalue	test		t value	pvalue	test		t value	pvalue	test	F value	pvalue	test		t value	pvalue	test	F value	pvalue	test
		Richness	-0.376275	0.717885	t test	-0.918398	0.377775	t test	Richness	-1.44632	0.218871	t test	Richness	0.134115	0.898686	t test	-3.25885	0.00578375	t test	Richness	-1.08792	0.306233	t test	-2.6182	0.04925	t test
		Shannon index	0.177574	0.864223	t test	-2.62304	0.0224507	t test	Shannon index	-0.000579219	0.999575	t test	Shannon index	0.831086	0.475161	t test	-4.73994	0.000526467	t test	Shannon index	-0.923793	0.380337	test	-2.8189	0.03158	t test
		Simpson index	0.42788	0.68206	t test	-2.07888	0.0569211	t test	Simpson index	6	1	Man-Whitney	Simpson index	0.367045	0.733473	t test	-3.76408	0.00219818	t test	Simpson index	-0.923793	0.380337	test	-2.2247	0.05344	t test
	Tract vs Tract	2t vs 3t				2t vs 4t							3t vs 4t
			Bacteria				Bacteria			Fungi				Bacteria
			t value	pvalue	test		t value	pvalue	test	F value	pvalue	test		t value	pvalue	test
		Richness	1.04035	0.317513	t test	Richness	0.221825	0.828609	t test	-0.768175	0.448597	t test	Richness	-0.623757	0.545183	t test
		Shannon index	28	0.757692	Mann-Whitney	Shannon index	-0.705483	0.495598	t test	0.0822245	0.935022	t test	Shannon index	23	0.901515	Mann-Whitney
		Simpson index	25	0.536014	Mann-Whitney	Simpson index	18	0.173776	Mann-Whitney	0.368403	0.715419	t test	Simpson index	21	0.710373	Mann-Whitney
	Galleries vs Tracts	2t vs Galleries							3t vs Galleries				4t vs Galleries
			Bacteria			Fungi				Bacteria				Bacteria			Fungi
			t value	pvalue	test	F value	pvalue	power		t value	pvalue	test		t value	pvalue	test	F value	pvalue	power
		Richness	-10.9972	3.35695e-07	t test	-1.30747	0.202955	t test	Richness	-10.773	7.67895e-06	t test	Richness	-7.7701	0.000117183	t test	-0.588812	0.561423	t test
		Shannon index	-11.0573	6.18857e-07	t test	0.438263	0.664963	t test	Shannon index	0	6.28457e-05	Mann-Whitney	Shannon index	-11.0131	6.29489e-07	t test	0.377956	0.708723	t test
		Simpson index	0	1.19076e-05	Mann-Whitney	0.468722	0.643343	t test	Simpson index	0	6.28457e-05	Mann-Whitney	Simpson index	-7.22628	2.79428e-05	t test	0.130451	0.89733	t test

## Sheet: 6.Power
Power Analysis
G*Power
	Data informations for G*Power
	Bacteria					Fungi					Frequencies
	Tract	mean_Richness	mean_shannon	mean_Simpson		Tract	mean_Richness	mean_shannon	mean_Simpson		Tract	Frequencies
	2_tracts	68	1.68799	1.17006		2_tracts	28.4	6.08313	3.759		2_tracts	9
	3_tracts	47	1.54751	1.15052		3_tracts	27	5.61669	3.64665		3_tracts	7
	4_tracts	92	1.86837	1.32127		4_tracts	39.2	5.84121	3.18484		4_tracts	7
	Gallery	269	90.2695	35.8285		Gallery	46.5455	4.82355	3.01104		Gallery	11
	Tract	sd_Richness	sd_shannon	sd_Simpson		Tract	sd_Richness	sd_shannon	sd_Simpson
	2_tracts	45.4395	0.649955	0.317387		2_tracts	14.2232	4.21357	2.52058
	3_tracts	47.4723	1.26678	0.806257		3_tracts	0	0.552218	0.49138
	4_tracts	61.3363	0.884084	0.467049		4_tracts	14.9064	3.5083	1.51299
	Gallery	21.0773	24.6317	15.5733		Gallery	8.99293	1.9186	1.00826
	mean within each group (Tracts)					mean within each group (Tracts)
	Formula		F = frequence			Formula		F = frequence
			m = group mean					m = group mean
			n = total size					n = total size
	Result	Richness	Shannon	Simpson		Result	Richness	Shannon	Simpson
		68.913	1.70013	1.21014			31.2609	5.86754	3.55007
	SD within each group (Tracts)					SD within each group (Tracts)
	Formula		F = frequence			Formula		F = frequence
			m = group mean					m = group mean
			n = total size					n = total size
			X =mean within each group					X =mean of group mean
	Result	Richness	Shannon	Simpson		Result	Richness	Shannon	Simpson
		17.9644	0.128363	0.0756129			5.40183	0.198131	0.251533
	Error Beta
			Tracts
			Bacteria	Fungi
		Richness	0.0205919	0.0205919
		Shannon index	0.0205878	0.0205901
		Simpson index	0.03558	0.020592

## Sheet: 7.Beta_diversity
Beta diversity
	All (no focus)						Focus on tracts						Focus on block						Focus on Galleries
		All						All tracts vs Tract/Tree/block						Tract vs block						Tracts vs Galleries
		Distance	Variable considered	p-value	R²			Distance	Variable considered	p-value	R²			Distance	Variable considered	p-value	R²			Distance	Variable considered	p-value	R²
	Bacteria	Bray-curtis	Tract	0.0001	0.26057		Bacteria	Bray-curtis	Tract	0.913	0.07953		Bacteria	Bray-curtis	2t	0.1961	0.18192		Bacteria	Bray-curtis	All_tract	0.0001	0.20459
			block	0.4797	0.02356				block	0.8147	0.04032				3t	0.6571	0.06631				2t vs G	0.0001	0.38258
			Number_Cone	0.3046	0.028				Number_Cone	0.7609	0.042				4t	0.6857	0.04928				3t vs G	0.0001	0.47871
			Tree	0.9087	0.19478				Tree	0.9151	0.34235			Weighted UNIFRAC	2t	0.7527	0.09768				4t vs G	0.0001	0.5135
		Weighted UNIFRAC	Tract	0.0035	0.18894			Weighted UNIFRAC	Tract	0.6558	0.08343				3t	0.02857	0.3209			Weighted UNIFRAC	All_tract	0.0012	0.07795
			block	0.7984	0.01738				Number_Cone	0.5899	0.038				4t	0.9714	0.1049				2t vs G	0.0002	0.19649
			Number_Cone	0.1453	0.043				block	0.2496	0.05883		Fungi	Bray-curtis	2t	0.8	0.14314				3t vs G	0.0008	0.34045
			Tree	0.6491	0.22934				Tree	0.747	0.32745				3t	-	-				4t vs G	0.0069	0.21357
	Fungi	Bray-curtis	Tract	0.0001	0.23185		Fungi	Bray-curtis	Tract	0.5433	0.191189				4t	0.3	0.31196		Fungi	Bray-curtis	All_tract	0.0001	0.23185
			block	0.184	0.04896				block	0.7945	0.08533			Weighted UNIFRAC	2t	0.6	0.20481				2t vs G	0.3327	0.10248
			Number_Cone	0.4169	0.43				Number_Cone	0.7075	0.09				3t	-	-				3t vs G	0.5097	0.23595
			Tree	0.9178	0.33783				Tree	0.8653	0.615256				4t	0.6	0.2486				4t vs G	0.0165	0.1874
		Weighted UNIFRAC	Tract	0.0558	0.216			Weighted UNIFRAC	Tract	0.4131	0.183123									Weighted UNIFRAC	All_tract	0.0675	0.21191
			block	0.4834	0.04102				block	0.1983	0.10566										2t vs G	0.1425	0.12703
			Number_Cone	0.7007	0.036				Number_Cone	0.3854	0.087										3t vs G	0.1437	0.27733
			Tree	0.7786	0.33823				Tree	0.4265	0.645738			Galerie vs block							4t vs G	0.0478	0.05289
														Distance	Variable considered	p-value	R²
													bacteria	Bray-curtis	Galleries	0.066	0.12747
														Weighted UNIFRAC	Galleries	0.4188	0.09419
													Fungi	Bray-curtis	Galleries	0.2981	0.08499
														Weighted UNIFRAC	Galleries	0.4487	0.10918

## Sheet: 8.ANCOM-BC
ANCOMBC
	BACTERIA																			FUNGI
	Log fol change table (lfc)																			Log fol change table (lfc)
	Taxon	Intercept,x	3 tracts vs 2 tracts	4 tracts vs 2 tracts	Galleries vs 2 tracts	Intercept,y	2 tracts vs 3 tracts	4 tracts vs 3 tracts	Galleries vs 3 tracts	Intercept,x,x	2 tracts vs 4 tracts	3 tracts vs 4 tracts	Galleries vs 4 tracts	Intercept,y,y	2 tracts vs Galleries	3 tracts vs Galleries	4 tracts vs Galleries			Taxon	Intercept,x	2 tracts vs 4 tracts,x	3 tracts vs 4 tracts,x	Galleries vs 4 tracts,x	Intercept,y	2 tracts vs 4 tracts,y	3 tracts vs 4 tracts,y	Galleries vs 4 tracts,y	Intercept	2 tracts vs 4 tracts	3 tracts vs 4 tracts	Galleries vs 4 tracts
	Abditibacteriaceae	0.569801	-0.219844	-0.580043	-0.98614	-0.178728	0.219844	-0.387433	-0.786681	-1.15007	0.580043	0.387433	-0.169518	-0.277261	0.98614	0.786681	0.169518			Abrothallaceae	2.45688	0.00853736	-0.150996	-2.59746	2.57699	0.150996	0.145319	-2.52759	-0.466361	2.59746	2.51147	2.52759
	Acidobacteriaceae (Subgroup 1)	1.0766	-0.0511532	0.259435	-0.327407	0.496765	0.0511532	0.283355	-0.296639	0.196209	-0.259435	-0.283355	-0.350263	0.888274	0.327407	0.296639	0.350263			Cladosporiaceae	-0.515739	-0.726732	-0.408517	-0.682422	-0.653152	0.408517	-0.33243	-0.355026	-1.52394	0.682422	-0.138838	0.355026
	Corynebacteriaceae	-0.168893	0.917763	0.987265	-3.28668	0.220185	-0.917763	0.0422685	-4.22482	-0.321457	-0.987265	-0.0422685	-4.03736	-3.31649	3.28668	4.22482	4.03736			Xenodevriesiaceae	-1.27258	0.0301062	0.538517	0.325709	-0.462956	-0.538517	-0.522625	-0.293929	-1.27265	-0.325709	-0.39013	0.293929
	Mycobacteriaceae	0.871515	0.744273	0.67839	0.3528	1.0871	-0.744273	-0.0931165	-0.411858	0.410076	-0.67839	0.0931165	-0.0890111	1.36339	-0.3528	0.411858	0.0890111			Dothioraceae	1.2758	-2.51827	-1.23411	-2.6737	0.312793	1.23411	-1.29837	-1.52072	-1.72369	2.6737	0.0609101	1.52072
	Nocardiaceae	0.232748	0.0237905	0.756404	-0.0510708	-0.272146	-0.0237905	0.70538	-0.0952467	-0.150677	-0.756404	-0.70538	-0.570896	0.320755	0.0510708	0.0952467	0.570896			Mycosphaerellaceae	-1.27258	0.0301062	0.242196	1.34363	-0.759277	-0.242196	-0.226304	1.02032	-0.254721	-1.34363	-1.40805	-1.02032
	Frankiaceae	1.23311	-0.760486	0.635703	0.463337	-0.056062	0.760486	1.36895	1.20344	0.728982	-0.635703	-1.36895	0.0642131	1.83552	-0.463337	-1.20344	-0.0642131			Teratosphaeriaceae	-1.27258	0.0301062	1.67436	0.290364	0.672892	-1.67436	-1.65847	-1.46512	-1.30799	-0.290364	-0.354785	1.46512
	Sporichthyaceae	0.114873	0.053231	-0.355036	-1.05431	-0.36058	-0.053231	-0.435501	-1.12792	-1.37999	0.355036	0.435501	-0.462692	-0.800355	1.05431	1.12792	0.462692			Mytilinidiaceae	-0.0280614	3.64989	1.60539	1.43014	1.84843	-1.60539	2.03029	-0.256373	1.0763	-1.43014	2.12522	0.256373
	Kineosporiaceae	-0.0274525	-0.0824302	-0.21271	-1.51641	-0.638567	0.0824302	-0.157514	-1.45437	-1.37999	0.21271	0.157514	-1.06712	-1.40479	1.51641	1.45437	1.06712			Phaeothecaceae	0.860357	-2.10283	-2.35125	-2.27855	-1.21979	2.35125	0.234213	-0.00841704	-1.74397	2.27855	0.0811959	0.00841704
	Cellulomonadaceae	0.474968	0.188241	0.161378	0.496035	0.134525	-0.188241	-0.0540966	0.287409	-0.503482	-0.161378	0.0540966	0.571236	1.11008	-0.496035	-0.287409	-0.571236			Cucurbitariaceae	0.184662	0.987025	-1.17858	2.9155	-0.722813	1.17858	2.15139	4.01296	2.77438	-2.9155	-2.023	-4.01296
	Microbacteriaceae	3.99699	-0.315305	-0.481725	0.258105	3.153	0.315305	-0.193653	0.553025	2.37544	0.481725	0.193653	0.976408	4.39418	-0.258105	-0.553025	-0.976408			Pleosporaceae	-1.27258	0.0301062	3.12059	1.71371	2.11911	-3.12059	-3.10469	-1.488	0.115354	-1.71371	-1.77813	1.488
	Nocardioidaceae	2.71807	-0.151836	-0.182438	-0.153956	2.03755	0.151836	-0.0578354	-0.0225053	1.3958	0.182438	0.0578354	0.265061	2.70319	0.153956	0.0225053	-0.265061			Tubeufiaceae	2.60981	2.37819	-2.53494	-2.62015	0.345973	2.53494	4.89892	-0.166327	-0.336115	2.62015	4.90381	0.166327
	Solirubrobacteraceae	2.42126	0.154771	0.217777	0.241735	2.04734	-0.154771	0.0357723	0.0665777	1.4992	-0.217777	-0.0357723	0.260536	2.80207	-0.241735	-0.0665777	-0.260536			Herpotrichiellaceae	-0.124618	1.10932	1.93599	1.79064	2.08247	-1.93599	-0.840878	-0.226466	1.34025	-1.79064	-0.775847	0.226466
	Fimbriimonadaceae	0.499955	0.304009	0.0751837	-0.821292	0.27528	-0.304009	-0.256059	-1.14569	-0.56469	-0.0751837	0.256059	-0.659897	-0.182259	0.821292	1.14569	0.659897			Pyxidiophoraceae	-1.27258	0.0301062	0.637012	2.79788	-0.364461	-0.637012	-0.62112	2.07975	1.19953	-2.79788	-2.8623	-2.07975
	Chitinophagaceae	3.6538	-0.24509	-0.474116	-0.843211	2.88003	0.24509	-0.25626	-0.618507	2.03986	0.474116	0.25626	-0.132517	2.94967	0.843211	0.618507	0.132517			Hamatocanthoscyphaceae	0.190067	-1.43254	-0.388672	0.773413	0.0724993	0.388672	-1.05808	1.08096	0.637703	-0.773413	-2.30048	-1.08096
	Cytophagaceae	-0.385105	0.275223	0.301887	-2.14954	-0.638567	-0.275223	-0.000568986	-2.44515	-1.22305	-0.301887	0.000568986	-2.21485	-2.39557	2.14954	2.44515	2.21485			Helotiales_fam_Incertae_sedis	7.85526	0.477805	-2.45015	-0.0851442	5.67621	2.45015	2.91375	2.28389	7.44434	0.0851442	0.468422	-2.28389
	Spirosomaceae	1.7803	-1.15566	-0.104218	0.274069	0.095956	1.15566	1.02421	1.40934	0.536254	0.104218	-1.02421	0.614866	2.19345	-0.274069	-1.40934	-0.614866			Hyaloscyphaceae	2.68495	-0.34506	-0.552157	1.78249	2.4039	0.552157	0.192883	2.25353	4.14167	-1.78249	-2.22208	-2.25353
	Crocinitomicaceae	0.0621559	0.700075	0.0845459	-0.737709	0.233546	-0.700075	-0.642763	-1.45817	-0.993127	-0.0845459	0.642763	-0.585676	-0.536475	0.737709	1.45817	0.585676			Rhytismataceae	-1.27258	0.0301062	0.575737	0.0637087	-0.425736	-0.575737	-0.559845	-0.59315	-1.53465	-0.0637087	-0.12813	0.59315
	Flavobacteriaceae	2.80656	-1.85433	-0.455984	-0.100413	0.423554	1.85433	1.37111	1.73353	1.21075	0.455984	-1.37111	0.59215	2.84523	0.100413	-1.73353	-0.59215			Debaryomycetaceae	6.0852	2.05308	-0.498907	-2.65153	5.8574	0.498907	2.53777	-2.23374	3.10789	2.65153	4.61008	2.23374
	Weeksellaceae	2.67873	-0.731059	-0.423128	0.0914199	1.41899	0.731059	0.280697	0.802093	1.11578	0.423128	-0.280697	0.751126	2.90923	-0.0914199	-0.802093	-0.751126			Pichiaceae	-0.0824481	4.18732	2.12416	-0.0912793	2.31282	-2.12416	2.04895	-2.29656	-0.499505	0.0912793	4.18408	2.29656
	env,OPS 17	0.0581151	0.0619219	-0.0423119	-1.32967	-0.408648	-0.0619219	-0.131468	-1.41198	-1.12403	0.0423119	0.131468	-1.05078	-1.13248	1.32967	1.41198	1.05078			Saccharomycetales_fam_Incertae_sedis	-1.27258	0.0301062	0.655568	1.64177	-0.345905	-0.655568	-0.639676	0.905076	0.0434114	-1.64177	-1.70619	-0.905076
	Sphingobacteriaceae	3.52136	-0.193675	0.246956	0.221017	2.799	0.193675	0.413398	0.394307	2.62848	-0.246956	-0.413398	0.210639	3.88145	-0.221017	-0.394307	-0.210639			Trichomonascaceae	0.945958	-1.29255	-1.41934	-2.26428	-0.202275	1.41934	0.112574	-0.926062	-1.6441	2.26428	0.877202	0.926062
	Bdellovibrionaceae	0.815481	-0.268918	0.162237	-0.867163	0.0178783	0.268918	0.403921	-0.618631	-0.162112	-0.162237	-0.403921	-0.792822	0.0873952	0.867163	0.618631	0.792822			Sareaceae	-0.599117	-0.643353	-0.89178	1.11638	-1.21979	0.89178	0.234213	1.92704	0.191487	-1.11638	-1.85426	-1.92704
	JG30-KF-CM45	-0.186021	0.0761383	0.175778	-1.64874	-0.638567	-0.0761383	0.0724061	-1.74527	-1.15007	-0.175778	-0.0724061	-1.58794	-1.69569	1.64874	1.74527	1.58794			Bionectriaceae	1.50607	0.0949485	0.768356	0.738011	2.54553	-0.768356	-0.687622	-0.111466	1.9183	-0.738011	-0.73759	0.111466
	Erysipelotrichaceae	-0.0522462	-0.0576365	0.389662	-2.10738	-0.638567	0.0576365	0.420065	-2.07013	-0.802413	-0.389662	-0.420065	-2.26046	-2.02055	2.10738	2.07013	2.26046			Nectriaceae	8.36614	-0.785504	-0.0314864	0.0835785	8.60576	0.0314864	-0.768232	0.0339438	8.12394	-0.0835785	-0.96361	-0.0339438
	Staphylococcaceae	0.309764	0.0219303	0.617081	-3.76533	-0.19699	-0.0219303	0.567917	-3.80765	-0.212984	-0.617081	-0.567917	-4.14583	-3.31649	3.76533	3.80765	4.14583			Niessliaceae	0.284068	-1.52654	-1.35908	0.0827288	-0.803906	1.35908	-0.181675	1.36069	0.0410195	-0.0827288	-1.70379	-1.36069
	Haliangiaceae	0.129865	0.0573159	0.727996	-0.613055	-0.341504	-0.0573159	0.643447	-0.690756	-0.281969	-0.727996	-0.643447	-1.10447	-0.344112	0.613055	0.690756	1.10447			Chaetomiaceae	-0.792998	2.59618	1.77919	-0.751223	1.25729	-1.77919	0.80278	-2.61153	-1.87	0.751223	3.25288	2.61153
	Phaselicystidaceae	-0.385105	0.930218	0.49993	-2.45921	0.016428	-0.930218	-0.457522	-3.40981	-1.02501	-0.49993	0.457522	-2.72256	-2.70523	2.45921	3.40981	2.72256			Sordariales_fam_Incertae_sedis	-1.27258	0.0301062	-0.218321	1.00686	-1.21979	0.218321	0.234213	1.14406	-0.591492	-1.00686	-1.07128	-1.14406
	Polyangiaceae	1.86367	-0.515739	-0.334897	0.117507	0.819247	0.515739	0.153608	0.61286	0.388944	0.334897	-0.153608	0.688983	2.12026	-0.117507	-0.61286	-0.688983			Amphisphaeriaceae	-1.27258	0.0301062	0.716245	-0.00888288	-0.285229	-0.716245	-0.700353	-0.806248	-1.60724	0.00888288	-0.0555384	0.806248
	WD2101 soil group	0.159925	-0.269808	-0.400088	-0.738627	-0.638567	0.269808	-0.157514	-0.489205	-1.37999	0.400088	0.157514	-0.101961	-0.439624	0.738627	0.489205	0.101961			Pleurotaceae	-1.27258	2.82746	1.18926	-0.271644	0.187787	-1.18926	1.62399	-1.54202	-1.87	0.271644	3.00458	1.54202
	Gemmataceae	0.393013	-0.502896	-0.0606993	-0.541129	-0.638567	0.502896	0.414963	-0.0586184	-0.807516	0.0606993	-0.414963	-0.24385	-0.00903761	0.541129	0.0586184	0.24385			Psathyrellaceae	-1.27258	2.28001	1.54344	-0.271644	0.541969	-1.54344	0.722354	-1.89621	-1.87	0.271644	2.45713	1.89621
	Acetobacteraceae	-0.07704	0.520186	0.501729	-0.449012	-0.0855387	-0.520186	-0.0456908	-0.989583	-0.71514	-0.501729	0.0456908	-0.714162	-0.386974	0.449012	0.989583	0.714162			Tricholomataceae	-1.27258	2.7725	0.103566	0.624734	-0.897907	-0.103566	2.65472	0.440047	-0.97362	-0.624734	2.05324	-0.440047
	Caulobacteraceae	3.16983	-0.826232	-0.51087	-0.176386	1.81492	0.826232	0.288129	0.629461	1.51913	0.51087	-0.288129	0.571063	3.13252	0.176386	-0.629461	-0.571063			Byssocorticiaceae	0.908247	-2.15072	1.03311	-0.755022	2.21246	-1.03311	-3.19804	-1.86926	-0.172553	0.755022	-1.49022	1.86926
	Micropepsaceae	-0.0522462	0.198329	-0.187916	-1.69708	-0.382602	-0.198329	-0.413479	-1.91579	-1.37999	0.187916	0.413479	-1.27258	-1.61025	1.69708	1.91579	1.27258			Auriculariales_fam_Incertae_sedis	-0.0472028	-1.19527	-1.4437	-0.312196	-1.21979	1.4437	0.234213	1.05038	-0.685176	0.312196	-0.977599	-1.05038
	Reyranellaceae	-0.385105	0.275223	0.49993	-1.47491	-0.638567	-0.275223	0.197473	-1.77052	-1.02501	-0.49993	-0.197473	-1.73826	-1.72094	1.47491	1.77052	1.73826			Ceratobasidiaceae	0.236924	3.83744	-0.560276	0.291376	-0.0522482	0.560276	4.3835	0.77053	0.202522	-0.291376	3.45154	-0.77053
	Beijerinckiaceae	1.12867	-0.0591442	-0.306876	0.719713	0.540837	0.0591442	-0.274965	0.758471	-0.318039	0.306876	0.274965	1.26317	1.98746	-0.719713	-0.758471	-1.26317			Fomitopsidaceae	-0.30532	-0.93715	-0.0703878	-1.2389	-0.104605	0.0703878	-0.880977	-1.24963	-1.87	1.2389	0.207223	1.24963
	Devosiaceae	1.32303	-0.0860555	0.791514	0.971567	0.708294	0.0860555	0.850336	1.03724	0.974719	-0.791514	-0.850336	0.416632	2.43368	-0.971567	-1.03724	-0.416632			Serendipitaceae	1.72513	-2.9676	0.972779	1.74031	2.96901	-0.972779	-3.95459	0.686406	3.13966	-1.74031	-4.80243	-0.686406
	Kaistiaceae	0.975833	-0.411644	0.817708	0.633911	0.0355039	0.411644	1.20212	1.02517	0.653711	-0.817708	-1.20212	0.0527821	1.74882	-0.633911	-1.02517	-0.0527821			Thelephoraceae	-1.27258	0.0301062	2.57289	-0.108757	1.57141	-2.57289	-2.557	-2.76276	-1.70711	0.108757	0.0443354	2.76276
	Labraceae	0.146838	0.741096	0.904262	0.777878	0.359249	-0.741096	0.135933	0.0163965	-0.0887289	-0.904262	-0.135933	0.110194	1.06379	-0.777878	-0.0163965	-0.110194			Chionosphaeraceae	5.99529	0.160447	-0.369574	0.539532	5.89682	0.369574	0.515806	0.827985	6.20904	-0.539532	-0.473613	-0.827985
	Rhizobiaceae	5.01087	-0.243067	-0.307196	-0.0886166	4.23912	0.243067	-0.0913632	0.134065	3.56385	0.307196	0.0913632	0.455158	5.06134	0.0886166	-0.134065	-0.455158			Cystobasidiaceae	1.26777	0.223787	-0.606851	0.378516	0.932024	0.606851	0.816424	0.904246	1.32051	-0.378516	-0.249256	-0.904246
	Rhizobiales Incertae Sedis	0.495708	-0.605591	-0.113484	-2.35249	-0.638567	0.605591	0.464873	-1.76728	-0.757605	0.113484	-0.464873	-2.00243	-1.7177	2.35249	1.76728	2.00243			Malasseziaceae	2.5591	1.84466	1.9258	-4.10332	4.75601	-1.9258	-0.0953536	-6.11024	-1.87	4.10332	5.85346	6.11024
	Xanthobacteraceae	3.81093	-0.317014	-0.298847	0.201337	2.96524	0.317014	-0.0090665	0.497966	2.37226	0.298847	0.0090665	0.736763	4.15135	-0.201337	-0.497966	-0.736763			Kriegeriaceae	-1.27258	0.0301062	0.761247	2.22774	-0.240226	-0.761247	-0.745355	1.38537	0.629382	-2.22774	-2.29216	-1.38537
	Magnetospirillaceae	-0.0319883	0.820901	-0.208174	-1.16026	0.260228	-0.820901	-1.05631	-2.00154	-1.37999	0.208174	1.05631	-0.715503	-1.05317	1.16026	2.00154	0.715503			Chrysozymaceae	3.58758	-1.87737	-2.36111	-2.03505	1.49758	2.36111	0.469524	0.244933	1.22675	2.03505	0.0631564	-0.244933
	Anaplasmataceae	7.74664	1.94523	2.08737	-7.04078	9.16319	-1.94523	0.114906	-9.00639	8.69418	-2.08737	-0.114906	-8.89156	0.844946	7.04078	9.00639	8.89156			Colacogloeaceae	0.62011	0.4644	-0.481434	-0.299042	0.409779	0.481434	0.93162	0.101271	-0.00470955	0.299042	0.668914	-0.101271
	Fokiniaceae	3.38816	-1.13607	-0.522739	-6.4367	1.72341	1.13607	0.586093	-5.32102	1.7256	0.522739	-0.586093	-5.67738	-2.90946	6.4367	5.32102	5.67738			Bulleribasidiaceae	-1.27258	0.0301062	3.11027	0.314331	2.1088	-3.11027	-3.09438	-2.87706	-1.28402	-0.314331	-0.378752	2.87706
	SM2D12	0.021957	0.453067	0.370854	-2.06575	-0.053661	-0.453067	-0.109446	-2.53921	-0.747018	-0.370854	0.109446	-2.20003	-1.90472	2.06575	2.53921	2.20003			Cryptococcaceae	1.68409	0.911671	1.72221	1.71568	3.6774	-1.72221	-0.824749	-0.0876454	3.074	-1.71568	-0.898538	0.0876454
	Sphingomonadaceae	5.5976	0.206713	-0.539787	0.26671	5.27562	-0.206713	-0.773733	0.0396115	3.91798	0.539787	0.773733	1.04308	6.00338	-0.26671	-0.0396115	-1.04308			Phaeotremellaceae	0.905568	-2.14804	-2.39647	-0.17524	-1.21979	2.39647	0.234213	2.1401	0.40455	0.17524	-2.06733	-2.1401
	Alcaligenaceae	3.25074	-0.291029	-0.559812	0.255321	2.43103	0.291029	-0.296017	0.525965	1.5511	0.559812	0.296017	1.05171	3.64514	-0.255321	-0.525965	-1.05171			Tremellaceae	0.793357	1.52681	-0.625946	0.532729	0.438515	0.625946	2.13855	1.07755	1.00031	-0.532729	0.899557	-1.07755
	Burkholderiaceae	2.55601	-1.04569	-0.670771	-0.0632359	0.981636	1.04569	0.347681	0.962065	0.745407	0.670771	-0.347681	0.844114	2.63185	0.0632359	-0.962065	-0.844114			Unknown	3.21519	0.675031	1.0723	1.271	4.5586	-1.0723	-0.411487	0.117576	4.16041	-1.271	-0.690497	-0.117576
	Chitinibacteraceae	-0.140969	0.287052	0.0577514	1.001	-0.382602	-0.287052	-0.256535	0.69356	-1.22305	-0.0577514	0.256535	1.17982	0.999106	-1.001	-0.69356	-1.17982
	Comamonadaceae	4.26029	-1.00082	-1.06255	-0.102031	2.73078	1.00082	-0.0889626	0.878408	2.0579	1.06255	0.0889626	1.1971	4.29733	0.102031	-0.878408	-1.1971
	Methylophilaceae	0.244112	-0.353995	0.0427078	-0.869587	-0.638567	0.353995	0.369469	-0.535977	-0.853009	-0.0427078	-0.369469	-0.675716	-0.486396	0.869587	0.535977	0.675716
	Oxalobacteraceae	1.52321	-0.743584	-0.637864	1.12687	0.250938	0.743584	0.078486	1.85007	-0.254487	0.637864	-0.078486	2.00131	2.78915	-1.12687	-1.85007	-2.00131
	Diplorickettsiaceae	0.180183	-0.290066	-0.106456	-1.01145	-0.638567	0.290066	0.156376	-0.74177	-1.0661	0.106456	-0.156376	-0.668415	-0.692189	1.01145	0.74177	0.668415
	Enterobacteriaceae	1.62439	0.394802	-1.07463	1.00102	1.4905	-0.394802	-1.49667	0.585834	-0.590073	1.07463	1.49667	2.31223	2.76449	-1.00102	-0.585834	-2.31223
	Erwiniaceae	0.782453	-0.0843365	1.97555	-0.206696	0.169431	0.0843365	2.03265	-0.142745	1.61817	-1.97555	-2.03265	-1.94567	0.714834	0.206696	0.142745	1.94567
	Morganellaceae	7.15273	0.720338	0.736461	-8.25133	7.34438	-0.720338	-0.011111	-8.99205	6.74936	-0.736461	0.011111	-8.75121	-0.959519	8.25133	8.99205	8.75121
	Pectobacteriaceae	0.35901	0.765814	-0.599172	-0.172738	0.596139	-0.765814	-1.39222	-0.958937	-1.37999	0.599172	1.39222	0.663013	0.32535	0.172738	0.958937	-0.663013
	Legionellaceae	-0.385105	0.275223	0.144943	-0.29751	-0.638567	-0.275223	-0.157514	-0.593118	-1.37999	-0.144943	0.157514	-0.205874	-0.543537	0.29751	0.593118	0.205874
	Cellvibrionaceae	0.803994	-0.370068	0.0201405	0.770284	-0.0947585	0.370068	0.362975	1.11997	-0.315695	-0.0201405	-0.362975	0.986722	1.71336	-0.770284	-1.11997	-0.986722
	Moraxellaceae	1.13278	0.025695	-0.245662	0.718781	0.629789	-0.025695	-0.298591	0.672701	-0.252712	0.245662	0.298591	1.20102	1.99064	-0.718781	-0.672701	-1.20102
	Pseudomonadaceae	5.67167	-0.302075	-0.900054	-0.157993	4.84091	0.302075	-0.625213	0.123696	3.63179	0.900054	0.625213	0.97864	5.65276	0.157993	-0.123696	-0.97864
	Rhodanobacteraceae	4.10192	-0.822309	-0.859122	-0.679212	2.75093	0.822309	-0.0640467	0.122712	2.10297	0.859122	0.0640467	0.416489	3.56179	0.679212	-0.122712	-0.416489
	Xanthomonadaceae	4.53422	0.0628255	-0.72736	0.562358	4.06836	-0.0628255	-0.81742	0.479147	2.66703	0.72736	0.81742	1.5263	5.23566	-0.562358	-0.479147	-1.5263
	Chthoniobacteraceae	2.29334	-1.27435	-0.878956	-0.603409	0.490307	1.27435	0.368163	0.650558	0.274559	0.878956	-0.368163	0.512126	1.82901	0.603409	-0.650558	-0.512126
	Xiphinematobacteraceae	-0.385105	0.275223	0.572905	-0.877055	-0.638567	-0.275223	0.270448	-1.17266	-0.95203	-0.572905	-0.270448	-1.21338	-1.12308	0.877055	1.17266	1.21338
	Methylacidiphilaceae	0.12658	-0.0065432	0.510691	-0.113075	-0.408648	0.0065432	0.490001	-0.126917	-0.502558	-0.510691	-0.490001	-0.387187	0.152584	0.113075	0.126917	0.387187
	Opitutaceae	-0.263037	0.153155	0.0228748	-2.11367	-0.638567	-0.153155	-0.157514	-2.28721	-1.37999	-0.0228748	0.157514	-1.89996	-2.23763	2.11367	2.28721	1.89996
	Pedosphaeraceae	-0.206279	0.352362	-0.0338836	-2.50926	-0.382602	-0.352362	-0.413479	-2.88201	-1.37999	0.0338836	0.413479	-2.2388	-2.57646	2.50926	2.88201	2.2388
	Rubritaleaceae	-0.063953	0.63067	0.350773	0.559604	0.0380324	-0.63067	-0.307131	-0.0914512	-0.853009	-0.350773	0.307131	0.44541	0.634729	-0.559604	0.0914512	-0.44541
	Verrucomicrobiaceae	1.5055	-0.931454	-0.154914	-0.475125	0.04536	0.931454	0.749306	0.435944	0.210756	0.154914	-0.749306	-0.0836319	1.16945	0.475125	-0.435944	0.0836319
	Unknown	3.24493	0.411548	-1.41767	0.0279233	3.12779	-0.411548	-1.85645	-0.40401	0.68743	1.41767	1.85645	1.68217	3.41193	-0.0279233	0.40401	-1.68217
	Standard error (se)																			Standard error (se)
	Taxon	Intercept,x	3 tracts vs 2 tracts	4 tracts vs 2 tracts	Galleries vs 2 tracts	Intercept,y	2 tracts vs 3 tracts	4 tracts vs 3 tracts	Galleries vs 3 tracts	Intercept,x,x	2 tracts vs 4 tracts	3 tracts vs 4 tracts	Galleries vs 4 tracts	Intercept,y,y	2 tracts vs Galleries	3 tracts vs Galleries	4 tracts vs Galleries			Taxon	Intercept,x	3 tracts vs 2 tracts	4 tracts vs 2 tracts	Galleries vs 2 tracts	Intercept,y	2 tracts vs 4 tracts	3 tracts vs 4 tracts	Galleries vs 4 tracts	Intercept	2 tracts vs Galleries	3 tracts vs Galleries	4 tracts vs Galleries
	Abditibacteriaceae	0.427301	0	0	0.481446	0.271677	0	0.435944	0	0.344077	0	0.435944	0	0.357432	0.481446	0	0			Abrothallaceae	1.45369	0	1.76993	1.64964	1.02719	1.76993	0	1.42896	0.817488	1.64964	0	1.42896
	Acidobacteriaceae (Subgroup 1)	0.504018	0	0.602769	0.584083	0.576675	0	0	0	0.352375	0.602769	0	0.523222	0.431721	0.584083	0	0.523222			Cladosporiaceae	0.533819	0.507727	0.79032	0	0.597054	0.79032	0.600379	0	0.247658	0	0	0
	Corynebacteriaceae	0.284858	0	0.70377	0.312583	0.530114	0	0	0	0.652277	0.70377	0	0.733677	0.261976	0.312583	0	0.733677			Xenodevriesiaceae	0.341247	0.317676	0.823142	0	0.748959	0.823142	0.751629	0	0.35257	0	0	0
	Mycobacteriaceae	0.520275	0.716658	0.637516	0.563343	0.502678	0.716658	0.636964	0.597037	0.38995	0.637516	0.636964	0.507508	0.34837	0.563343	0.597037	0.507508			Dothioraceae	1.38965	1.36137	1.59291	1.38937	0.794266	1.59291	0.796794	0.936138	0.215536	1.38937	0.246816	0.936138
	Nocardiaceae	0.443187	0.631268	0	0	0.458403	0.631268	0	0	0.311168	0	0	0.478584	0.410884	0	0	0.478584			Mycosphaerellaceae	0.341247	0.317676	0.728916	0	0.647192	0.728916	0.650261	0	0.446445	0	0	0
	Frankiaceae	0.418811	0	0.537074	0.461323	0.374746	0	0	0	0.357046	0.537074	0	0.468718	0.327524	0.461323	0	0.468718			Teratosphaeriaceae	0.341247	0.317676	0	0	0.799147	0	0	0.961034	0.285454	0	0	0.961034
	Sporichthyaceae	0.350779	0.378853	0.516566	0	0.159541	0.378853	0.427318	0	0.397311	0.516566	0.427318	0	0.498083	0	0	0			Mytilinidiaceae	0.722184	0.732536	1.03836	0.972249	0.76123	1.03836	0.798904	1.13045	0.667951	0.972249	0.730854	1.13045
	Kineosporiaceae	0.389043	0.47629	0.54249	0	0.287871	0.47629	0.488033	0	0.397311	0.54249	0.488033	0	0.485242	0	0	0			Phaeothecaceae	1.22541	1.19729	1.27937	1.22341	0.355452	1.27937	0.361306	0.516759	0.191634	1.22341	0.224073	0.516759
	Cellulomonadaceae	0.423636	0	0	0.797875	0.477934	0	0.767498	0	0.603673	0	0.767498	0	0.806709	0.797875	0	0			Cucurbitariaceae	0.992178	1.94454	1.10252	0	0.493232	1.10252	1.78804	0	0.276823	0	0	0
	Microbacteriaceae	0.520389	0.917639	0.684249	0.541367	0.759707	0.917639	0.89395	0.828563	0.464697	0.684249	0.89395	0.550383	0.268358	0.541367	0.828563	0.550383			Pleosporaceae	0.341247	0.317676	0	0	0.648868	0	0	0.95054	0.523937	0	0	0.95054
	Nocardioidaceae	0.336376	0.490302	0.548634	0.381659	0.364838	0.490302	0.576502	0.457132	0.449458	0.548634	0.576502	0.549243	0.316178	0.381659	0.457132	0.549243			Tubeufiaceae	0.975466	1.00493	0	1.26486	1.07819	0	0	0	0.825909	1.26486	0.914485	0
	Solirubrobacteraceae	0.405933	0.71956	0.601587	0.426829	0.597776	0.71956	0.756259	0.666427	0.462018	0.601587	0.756259	0.545102	0.255725	0.426829	0.666427	0.545102			Herpotrichiellaceae	1.03918	1.94703	0	0	0.814517	0	0	1.22221	0.745026	0	0	1.22221
	Fimbriimonadaceae	0.446546	0	0	0.684771	0.450531	0	0.670954	0	0.499898	0	0.670954	0	0.65327	0.684771	0	0			Pyxidiophoraceae	0.341247	0.317676	0.697614	0	0.612765	0.697614	0.616004	0	0.70856	0	0	0
	Chitinophagaceae	0.301247	0.676256	0.560995	0.408429	0.604379	0.676256	0.776311	0.715002	0.486702	0.560995	0.776311	0.622759	0.411839	0.408429	0.715002	0.622759			Hamatocanthoscyphaceae	0.432099	0	0	0.692731	0.640136	0	0.643238	0	0.545838	0.692731	0	0
	Cytophagaceae	0.289953	0.402046	0.552164	0	0.287871	0.402046	0.55973	0	0.482924	0.552164	0.55973	0	0.607988	0	0	0			Helotiales_fam_Incertae_sedis	0.548471	0.662764	0.841763	0.653576	0.651814	0.841763	0.77335	0.869749	0.383785	0.653576	0.581351	0.869749
	Spirosomaceae	0.440049	0	0.569208	0.463235	0.509199	0	0	0	0.381725	0.569208	0	0.47037	0.269565	0.463235	0	0.47037			Hyaloscyphaceae	1.22881	0	1.70906	1.3871	1.20384	1.70906	0	1.4966	0.681856	1.3871	0	1.4966
	Crocinitomicaceae	0.40551	0.613943	0.626538	0	0.468229	0.613943	0.679468	0	0.494805	0.626538	0.679468	0	0.575904	0	0	0			Rhytismataceae	0.341247	0.317676	0.755965	0.414843	0.676662	0.755965	0.679601	0.837226	0.259961	0.414843	0.28971	0.837226
	Flavobacteriaceae	0.58268	0.731316	0.736655	0.63594	0.454402	0.731316	0.653384	0.568939	0.4718	0.736655	0.653384	0.598497	0.38817	0.63594	0.568939	0.598497			Debaryomycetaceae	0.640214	0.652584	0.822708	0.685404	0.534079	0.822708	0.584712	0.722558	0.293843	0.685404	0.396812	0.722558
	Weeksellaceae	0.477768	0.709011	0.646999	0.517826	0.531707	0.709011	0.700308	0.619125	0.456135	0.646999	0.700308	0.561096	0.332087	0.517826	0.619125	0.561096			Pichiaceae	0.340737	1.76344	0.984238	0.606849	0.919006	0.984238	1.96356	1.15937	0.50055	0.606849	1.8043	1.15937
	env,OPS 17	0.293856	0.441458	0.441627	0	0.336702	0.441458	0.482139	0	0.347292	0.441627	0.482139	0	0.623254	0	0	0			Saccharomycetales_fam_Incertae_sedis	0.341247	0.317676	1.1559	0	1.09672	1.1559	1.09863	0	0.646969	0	0	0
	Sphingobacteriaceae	0.498482	0.69328	0.728362	0.545609	0.491367	0.69328	0.735051	0.589035	0.54943	0.728362	0.735051	0.656607	0.355425	0.545609	0.589035	0.656607			Trichomonascaceae	1.16584	0	0	0	0.594506	0	0.94148	0.752473	0.237401	0	0.775383	0.752473
	Bdellovibrionaceae	0.330711	0.420521	0.43967	0.360413	0.271656	0.420521	0.409983	0.355623	0.309854	0.43967	0.409983	0.404409	0.275914	0.360413	0.355623	0.404409			Sareaceae	0.776507	0.749241	0.850106	0	0.355452	0.850106	0.361306	0	0.54097	0	0	0
	JG30-KF-CM45	0.378494	0.467889	0.566898	0	0.287871	0.467889	0.52305	0	0.439831	0.566898	0.52305	0	0.700407	0	0	0			Bionectriaceae	1.27752	0	1.46704	1.39109	0.736967	1.46704	0	1.0649	0.5969	1.39109	0	1.0649
	Erysipelotrichaceae	0.347812	0.444052	0.602214	0	0.287871	0.444052	0.580231	0	0.506518	0.602214	0.580231	0	0.577888	0	0	0			Nectriaceae	0.450524	0.766324	0.673085	0.478575	0.513994	0.673085	0.827702	0.667957	0.21107	0.478575	0.689129	0.667957
	Staphylococcaceae	0.434043	0.639841	0.76527	0.455624	0.478077	0.639841	0.800227	0.54951	0.644937	0.76527	0.800227	0.726417	0.261976	0.455624	0.54951	0.726417			Niessliaceae	0.94061	0.912929	1.15962	0	0.695799	1.15962	0.698661	0	0.59255	0	0	0
	Haliangiaceae	0.485434	0.649596	0.833636	0	0.442246	0.649596	0.819431	0	0.692921	0.833636	0.819431	0	0.770275	0	0	0			Chaetomiaceae	0.485149	2.30514	0	0.484194	0.986298	0	0	0	0.132229	0.484194	2.26853	0
	Phaselicystidaceae	0.289953	0.523019	0.461973	0.558893	0.438324	0.523019	0.577354	0.690746	0.376075	0.461973	0.577354	0.669147	0.607802	0.558893	0.690746	0.669147			Sordariales_fam_Incertae_sedis	0.341247	0.317676	0.4818	0	0.355452	0.4818	0.361306	0	0.686616	0	0	0
	Polyangiaceae	0.487561	0.617537	0.680109	0.524083	0.391151	0.617537	0.627214	0.484128	0.493444	0.680109	0.627214	0.593118	0.323309	0.524083	0.484128	0.593118			Amphisphaeriaceae	0.341247	0.317676	0.952352	0.407733	0.885515	0.952352	0.887807	1.03293	0.249197	0.407733	0.279261	1.03293
	WD2101 soil group	0.360812	0.454037	0.523198	0	0.287871	0.454037	0.488033	0	0.397311	0.523198	0.488033	0	0.513062	0	0	0			Pleurotaceae	0.341247	2.00231	1.05557	0.34671	0.993054	1.05557	2.21284	1.11753	0.132229	0.34671	1.98466	1.11753
	Gemmataceae	0.326363	0	0	0.50463	0.287871	0	0.527617	0	0.445268	0	0.527617	0	0.518785	0.50463	0	0			Psathyrellaceae	0.341247	0	1.02989	0.34671	0.966396	1.02989	0	1.09102	0.132229	0.34671	0	1.09102
	Acetobacteraceae	0.355481	0.40617	0.535683	0	0.211633	0.40617	0.466887	0	0.418384	0.535683	0.466887	0	0.289462	0	0	0			Tricholomataceae	0.341247	1.96378	0.468808	0.726854	0.337491	0.468808	1.98733	0.853336	0.632988	0.726854	2.03588	0.853336
	Caulobacteraceae	0.315082	0.67369	0.551899	0.364164	0.595284	0.67369	0.757641	0.676579	0.467741	0.551899	0.757641	0.567431	0.319047	0.364164	0.676579	0.567431			Byssocorticiaceae	1.09892	1.07097	0	0	1.78798	0	0	2.01876	0.661364	0	0	2.01876
	Micropepsaceae	0.453493	0.474402	0.589551	0	0.155325	0.474402	0.425919	0	0.397311	0.589551	0.425919	0	0.586776	0	0	0			Auriculariales_fam_Incertae_sedis	1.02162	0.993785	1.08229	0	0.355452	1.08229	0.361306	0	0.469847	0	0	0
	Reyranellaceae	0.289953	0.402046	0.484925	0	0.287871	0.402046	0.493578	0	0.404154	0.484925	0.493578	0	0.556649	0	0	0			Ceratobasidiaceae	1.35561	0	1.6716	0	0.995621	1.6716	0	0	0.600865	0	0.838191	0
	Beijerinckiaceae	0.57415	0.687111	0.678767	0.597188	0.39132	0.687111	0.546923	0.47078	0.383902	0.678767	0.546923	0.476764	0.284021	0.597188	0.47078	0.476764			Fomitopsidaceae	0.795932	0.768607	1.0908	0.789839	0.762175	1.0908	0.764801	0.888394	0.132229	0.789839	0.169674	0.888394
	Devosiaceae	0.403722	0.548822	0.656846	0.47038	0.381854	0.548822	0.654109	0.500494	0.534299	0.656846	0.654109	0.650845	0.378037	0.47038	0.500494	0.650845			Serendipitaceae	1.90007	1.87147	0	0	1.21977	0	0	1.46587	0.586406	0	0	1.46587
	Kaistiaceae	0.426466	0	0.550373	0.475594	0.32598	0	0	0	0.36862	0.550373	0	0.487354	0.345556	0.475594	0	0.487354			Thelephoraceae	0.341247	0.317676	1.64146	0.395007	1.59207	1.64146	1.5935	1.7238	0.229089	0.395007	0.259832	1.7238
	Labraceae	0.419307	0.548296	0.596424	0.486949	0.364474	0.548296	0.57132	0.488925	0.443011	0.596424	0.57132	0.571163	0.384185	0.486949	0.488925	0.571163			Chionosphaeraceae	0.331015	0.326549	0.480904	0.392974	0.363365	0.480904	0.385535	0.549005	0.238452	0.392974	0.290572	0.549005
	Rhizobiaceae	0.229039	0.471537	0.421331	0.270967	0.412356	0.471537	0.551576	0.490251	0.367095	0.421331	0.551576	0.460082	0.281638	0.270967	0.490251	0.460082			Cystobasidiaceae	1.11436	0	0	1.11594	1.10324	0	2.31876	0	0.20692	1.11594	0	0
	Rhizobiales Incertae Sedis	0.433414	0	0	0.596214	0.287871	0	0.540322	0	0.46028	0	0.540322	0	0.545297	0.596214	0	0			Malasseziaceae	0.844166	0.822277	1.15734	0	0.808024	1.15734	0.816307	0	0.132229	0	0	0
	Xanthobacteraceae	0.252161	0.411924	0.506242	0.276909	0.330818	0.411924	0.55668	0.402647	0.450938	0.506242	0.55668	0.532675	0.247572	0.276909	0.402647	0.532675			Kriegeriaceae	0.341247	0.317676	0.902788	0	0.833442	0.902788	0.835862	0	0.378327	0	0	0
	Magnetospirillaceae	0.366061	0	0.526715	0	0.386657	0	0	0.684679	0.397311	0.526715	0	0	0.642916	0	0.684679	0			Chrysozymaceae	1.22493	0	1.56493	1.22515	0.991382	1.56493	0	1.12684	0.207105	1.22515	0	1.12684
	Anaplasmataceae	0.954475	1.03483	1.03418	0.979549	0.4162	1.03483	0.588685	0.510129	0.418363	1.03418	0.588685	0.525674	0.3308	0.979549	0.510129	0.525674			Colacogloeaceae	0.967705	1.87872	1.25335	0	0.813824	1.25335	1.83567	0	0.517403	0	0	0
	Fokiniaceae	1.40527	0	1.80012	0	1.59352	0	0	1.67307	1.14592	1.80012	0	0	0.403489	0	1.67307	0			Bulleribasidiaceae	0.341247	0.317676	0	0	1.0692	0	0	1.23096	0.32738	0	0	1.23096
	SM2D12	0.31948	0.372669	0.50788	0	0.206385	0.372669	0.458264	0	0.411334	0.50788	0.458264	0	0.658648	0	0	0			Cryptococcaceae	1.41759	0	1.60639	1.4239	0.770412	1.60639	0	0.925896	0.260808	1.4239	0	0.925896
	Sphingomonadaceae	0.295546	0.550879	0.45036	0.322839	0.467263	0.550879	0.589086	0.539052	0.357159	0.45036	0.589086	0.444858	0.262674	0.322839	0.539052	0.444858			Phaeotremellaceae	1.08082	1.05289	1.13927	0	0.355452	1.13927	0.361306	0	0.645429	0	0	0
	Alcaligenaceae	0.418863	0.668386	0.69896	0.444988	0.526874	0.668386	0.778128	0.600584	0.575247	0.69896	0.778128	0.660542	0.278212	0.444988	0.600584	0.660542			Tremellaceae	1.00177	2.79207	1.42939	0	1.03502	1.42939	2.82881	0	0.393376	0	0	0
	Burkholderiaceae	0.574684	0.815714	0.738426	0.615152	0.587954	0.815714	0.761977	0.67815	0.484513	0.738426	0.761977	0.594097	0.349981	0.615152	0.67815	0.594097			Unknown	1.10074	1.24251	1.13549	1.16433	0.244922	1.13549	0.718277	0.635033	0.43502	1.16433	0.789623	0.635033
	Chitinibacteraceae	0.428235	0.579349	0.545986	0	0.400445	0.579349	0.537645	0	0.359619	0.545986	0.537645	0	0.390183	0	0	0
	Comamonadaceae	0.36331	0.693522	0.699283	0.396088	0.592804	0.693522	0.849304	0.66765	0.61047	0.699283	0.849304	0.697537	0.290601	0.396088	0.66765	0.697537
	Methylophilaceae	0.334042	0	0	0.571306	0.287871	0	0.399473	0	0.27854	0	0.399473	0	0.595609	0.571306	0	0
	Oxalobacteraceae	0.651919	0	0.71719	0.696209	0.487151	0	0	0	0.319951	0.71719	0	0.462101	0.37461	0.696209	0	0.462101
	Diplorickettsiaceae	0.336502	0	0	0.687448	0.287871	0	0.459414	0	0.361159	0	0.459414	0	0.7286	0.687448	0	0
	Enterobacteriaceae	0.663267	1.41209	0	0.705354	1.24695	1.41209	0	1.32535	0.477748	0	0	0	0.369356	0.705354	1.32535	0
	Erwiniaceae	0.487547	0	1.22889	0.669551	0.468772	0	0	0	1.13681	1.22889	0	1.29072	0.594822	0.669551	0	1.29072
	Morganellaceae	1.36056	2.04019	2.08652	1.52618	1.52812	2.04019	2.21035	1.72764	1.59948	2.08652	2.21035	1.80679	0.827027	1.52618	1.72764	1.80679
	Pectobacteriaceae	0.649633	1.02046	0.750305	0	0.793533	1.02046	0.89343	0	0.397311	0.750305	0.89343	0	0.800381	0	0	0
	Legionellaceae	0.289953	0.402046	0.479274	0	0.287871	0.402046	0.488033	0	0.397311	0.479274	0.488033	0	0.665996	0	0	0
	Cellvibrionaceae	0.610849	0	0	0.685421	0.422278	0	0.63992	0	0.483659	0	0.63992	0	0.446408	0.685421	0	0
	Moraxellaceae	0.47013	0.631834	0.643863	0.500971	0.432586	0.631834	0.629349	0.515623	0.459558	0.643863	0.629349	0.554345	0.302224	0.500971	0.515623	0.554345
	Pseudomonadaceae	0.283928	0.522983	0.466924	0.382985	0.441781	0.522983	0.586589	0.560089	0.386462	0.466924	0.586589	0.52717	0.39313	0.382985	0.560089	0.52717
	Rhodanobacteraceae	0.343228	0.736166	0.461937	0.41386	0.651085	0.736166	0.735516	0.743844	0.329063	0.461937	0.735516	0.465712	0.368237	0.41386	0.743844	0.465712
	Xanthomonadaceae	0.348433	0.535167	0.856104	0.431988	0.413024	0.535167	0.890164	0.534613	0.790955	0.856104	0.890164	0.897612	0.39233	0.431988	0.534613	0.897612
	Chthoniobacteraceae	0.346538	0	0.635418	0.377462	0.528363	0	0	0	0.546428	0.635418	0	0.633173	0.282268	0.377462	0	0.633173
	Xiphinematobacteraceae	0.289953	0.402046	0.383695	0	0.287871	0.402046	0.394803	0	0.271483	0.383695	0.394803	0	0.638177	0	0	0
	Methylacidiphilaceae	0.33675	0.364061	0.704305	0	0.154757	0.364061	0.650723	0	0.630073	0.704305	0.650723	0	0.462731	0	0	0
	Opitutaceae	0.280568	0.395672	0.474018	0	0.287871	0.395672	0.488033	0	0.397311	0.474018	0.488033	0	0.486014	0	0	0
	Pedosphaeraceae	0.27264	0.306372	0.469694	0	0.155325	0.306372	0.425919	0	0.397311	0.469694	0.425919	0	0.425056	0	0	0
	Rubritaleaceae	0.340221	0.482137	0.508268	0	0.35049	0.482137	0.526321	0	0.39541	0.508268	0.526321	0	0.297089	0	0	0
	Verrucomicrobiaceae	0.402154	0	0.648266	0.477142	0.464	0	0	0	0.524801	0.648266	0	0.648535	0.393678	0.477142	0	0.648535
	Unknown	0.664226	1.28495	0.939077	0.720957	1.10206	1.28495	1.29959	1.19134	0.682899	0.939077	1.29959	0.801852	0.413189	0.720957	1.19134	0.801852
	Statistical test (W = lfc/se)																			Statistical test (W = lfc/se)
	Taxon	Intercept,x	3 tracts vs 2 tracts	4 tracts vs 2 tracts	Galleries vs 2 tracts	Intercept,y	2 tracts vs 3 tracts	4 tracts vs 3 tracts	Galleries vs 3 tracts	Intercept,x,x	2 tracts vs 4 tracts	3 tracts vs 4 tracts	Galleries vs 4 tracts	Intercept,y,y	2 tracts vs Galleries	3 tracts vs Galleries	4 tracts vs Galleries			Taxon	Intercept,x	3 tracts vs 2 tracts	4 tracts vs 2 tracts	Galleries vs 2 tracts	Intercept,y	2 tracts vs 4 tracts	3 tracts vs 4 tracts	Galleries vs 4 tracts	Intercept	2 tracts vs Galleries	3 tracts vs Galleries	4 tracts vs Galleries
	Abditibacteriaceae	1.33349	-0.440838	-1.08303	-2.04829	-0.657871	0.440838	-0.888722	-1.97829	-3.34249	1.08303	0.888722	-0.358996	-0.775704	2.04829	1.97829	0.358996			Abrothallaceae	1.6901	0.00278524	-0.0853118	-1.57456	2.50878	0.0853118	0.0497196	-1.76883	-0.570481	1.57456	0.882253	1.76883
	Acidobacteriaceae (Subgroup 1)	2.13604	-0.067281	0.430406	-0.560548	0.86143	0.067281	0.417092	-0.425076	0.556818	-0.430406	-0.417092	-0.669435	2.05752	0.560548	0.425076	0.669435			Cladosporiaceae	-0.96613	-1.43134	-0.5169	-1.19831	-1.09396	0.5169	-0.5537	-0.467944	-6.15339	1.19831	-0.49983	0.467944
	Corynebacteriaceae	-0.592903	1.52489	1.40282	-10.5146	0.415355	-1.52489	0.050432	-7.0339	-0.492823	-1.40282	-0.050432	-5.50291	-12.6595	10.5146	7.0339	5.50291			Xenodevriesiaceae	-3.72919	0.0947701	0.654221	0.674691	-0.618133	-0.654221	-0.695323	-0.312614	-3.60962	-0.674691	-1.02541	0.312614
	Mycobacteriaceae	1.6751	1.03853	1.06411	0.626261	2.16262	-1.03853	-0.146188	-0.689837	1.05161	-1.06411	0.146188	-0.175388	3.91363	-0.626261	0.689837	0.175388			Dothioraceae	0.918072	-1.84981	-0.774748	-1.9244	0.393814	0.774748	-1.6295	-1.62446	-7.99722	1.9244	0.246784	1.62446
	Nocardiaceae	0.525169	0.0376868	1.42907	-0.0980073	-0.593684	-0.0376868	1.26778	-0.163312	-0.48423	-1.42907	-1.26778	-1.19289	0.780647	0.0980073	0.163312	1.19289			Mycosphaerellaceae	-3.72919	0.0947701	0.332268	2.39901	-1.17319	-0.332268	-0.34802	1.13257	-0.570554	-2.39901	-2.975	-1.13257
	Frankiaceae	2.94431	-1.37064	1.18364	1.00436	-0.1496	1.37064	2.65012	2.55618	2.04171	-1.18364	-2.65012	0.136997	5.60424	-1.00436	-2.55618	-0.136997			Teratosphaeriaceae	-3.72919	0.0947701	1.92383	0.671488	0.842013	-1.92383	-2.0688	-1.52453	-4.58215	-0.671488	-1.12788	1.52453
	Sporichthyaceae	0.327481	0.140506	-0.6873	-2.08878	-2.26011	-0.140506	-1.01915	-2.52831	-3.47333	0.6873	1.01915	-0.769804	-1.60687	2.08878	2.52831	0.769804			Mytilinidiaceae	-0.0388563	4.98254	1.54608	1.47096	2.42822	-1.54608	2.54134	-0.226789	1.61134	-1.47096	2.90786	0.226789
	Kineosporiaceae	-0.0705641	-0.173067	-0.3921	-2.90126	-2.21824	0.173067	-0.322752	-2.91153	-3.47333	0.3921	0.322752	-1.80154	-2.89502	2.90126	2.91153	1.80154			Phaeothecaceae	0.702097	-1.75632	-1.83782	-1.86246	-3.43167	1.83782	0.64824	-0.0162881	-9.10053	1.86246	0.362364	0.0162881
	Cellulomonadaceae	1.12117	0.297388	0.222564	0.621696	0.281472	-0.297388	-0.0704844	0.33	-0.834032	-0.222564	0.0704844	0.590716	1.37606	-0.621696	-0.33	-0.590716			Cucurbitariaceae	0.186118	0.507587	-1.06899	2.88295	-1.46546	1.06899	1.20321	5.91269	10.0222	-2.88295	-1.17016	-5.91269
	Microbacteriaceae	7.68078	-0.343605	-0.704019	0.476766	4.15029	0.343605	-0.216627	0.667451	5.1118	0.704019	0.216627	1.77405	16.3743	-0.476766	-0.667451	-1.77405			Pleosporaceae	-3.72919	0.0947701	4.27215	2.72964	3.26586	-4.27215	-4.76231	-1.56543	0.220168	-2.72964	-3.23164	1.56543
	Nocardioidaceae	8.08044	-0.309679	-0.332531	-0.403385	5.58479	0.309679	-0.100321	-0.0492315	3.10552	0.332531	0.100321	0.482593	8.54958	0.403385	0.0492315	-0.482593			Tubeufiaceae	2.67545	2.36652	-1.75639	-2.0715	0.320883	1.75639	4.33004	-0.112853	-0.406963	2.0715	5.36237	0.112853
	Solirubrobacteraceae	5.96468	0.215092	0.362005	0.56635	3.42493	-0.215092	0.0473016	0.0999024	3.2449	-0.362005	-0.0473016	0.477958	10.9574	-0.56635	-0.0999024	-0.477958			Herpotrichiellaceae	-0.119919	0.569752	1.4783	1.41792	2.5567	-1.4783	-0.449523	-0.185291	1.79892	-1.41792	-0.422675	0.185291
	Fimbriimonadaceae	1.11961	0.484225	0.114464	-1.19937	0.611011	-0.484225	-0.381635	-1.56347	-1.12961	-0.114464	0.381635	-0.842212	-0.278995	1.19937	1.56347	0.842212			Pyxidiophoraceae	-3.72919	0.0947701	0.913129	3.50968	-0.594782	-0.913129	-1.00831	1.9622	1.69291	-3.50968	-3.89945	-1.9622
	Chitinophagaceae	12.1289	-0.362421	-0.845133	-2.06452	4.76527	0.362421	-0.330099	-0.865043	4.19118	0.845133	0.330099	-0.21279	7.16218	2.06452	0.865043	0.21279			Hamatocanthoscyphaceae	0.43987	-3.51983	-0.508064	1.11647	0.113256	0.508064	-1.64493	1.12763	1.1683	-1.11647	-4.02183	-1.12763
	Cytophagaceae	-1.32816	0.684554	0.546735	-3.84495	-2.21824	-0.684554	-0.00101654	-4.06852	-2.53259	-0.546735	0.00101654	-2.99666	-3.94016	3.84495	4.06852	2.99666			Helotiales_fam_Incertae_sedis	14.3221	0.720928	-2.91074	-0.130274	8.70833	2.91074	3.76769	2.62592	19.3972	0.130274	0.805747	-2.62592
	Spirosomaceae	4.04569	-1.73127	-0.183093	0.591642	0.188445	1.73127	1.60653	2.42356	1.40482	0.183093	-1.60653	1.3072	8.13698	-0.591642	-2.42356	-1.3072			Hyaloscyphaceae	2.185	-0.123696	-0.323076	1.28505	1.99685	0.323076	0.0687594	1.50577	6.07411	-1.28505	-0.848039	-1.50577
	Crocinitomicaceae	0.153278	1.14029	0.134941	-1.23111	0.498785	-1.14029	-0.945979	-2.11553	-2.00711	-0.134941	0.945979	-0.807312	-0.931535	1.23111	2.11553	0.807312			Rhytismataceae	-3.72919	0.0947701	0.761592	0.153573	-0.629171	-0.761592	-0.823785	-0.70847	-5.90336	-0.153573	-0.442271	0.70847
	Flavobacteriaceae	4.81665	-2.5356	-0.618993	-0.157897	0.932111	2.5356	2.09847	3.04695	2.56624	0.618993	-2.09847	0.989395	7.32985	0.157897	-3.04695	-0.989395			Debaryomycetaceae	9.50495	3.14608	-0.60642	-3.86857	10.9673	0.60642	4.34021	-3.09144	10.5767	3.86857	11.6178	3.09144
	Weeksellaceae	5.60676	-1.0311	-0.653985	0.176546	2.66874	1.0311	0.40082	1.29553	2.44615	0.653985	-0.40082	1.33868	8.76045	-0.176546	-1.29553	-1.33868			Pichiaceae	-0.24197	2.37453	2.15818	-0.150415	2.51665	-2.15818	1.04349	-1.98087	-0.997912	0.150415	2.31895	1.98087
	env,OPS 17	0.197767	0.140267	-0.0958091	-2.31514	-1.21368	-0.140267	-0.272676	-2.20698	-3.23654	0.0958091	0.272676	-1.57933	-1.81705	2.31514	2.20698	1.57933			Saccharomycetales_fam_Incertae_sedis	-3.72919	0.0947701	0.567152	2.21927	-0.315399	-0.567152	-0.582249	0.652717	0.0670996	-2.21927	-2.53649	-0.652717
	Sphingobacteriaceae	7.06417	-0.279361	0.339057	0.405084	5.69635	0.279361	0.562407	0.669412	4.78402	-0.339057	-0.562407	0.3208	10.9206	-0.405084	-0.669412	-0.3208			Trichomonascaceae	0.811395	-0.966183	-1.08955	-1.93204	-0.340241	1.08955	0.119571	-1.23069	-6.92541	1.93204	1.13131	1.23069
	Bdellovibrionaceae	2.46584	-0.639487	0.368998	-2.40603	0.0658123	0.639487	0.985214	-1.73957	-0.523187	-0.368998	-0.985214	-1.96045	0.316748	2.40603	1.73957	1.96045			Sareaceae	-0.771554	-0.858673	-1.04902	1.2	-3.43167	1.04902	0.64824	2.47712	0.35397	-1.2	-3.26939	-2.47712
	JG30-KF-CM45	-0.491477	0.162727	0.31007	-2.41215	-2.21824	-0.162727	0.138431	-2.55601	-2.6148	-0.31007	-0.138431	-2.03188	-2.421	2.41215	2.55601	2.03188			Bionectriaceae	1.1789	0.0404026	0.523745	0.530527	3.45406	-0.523745	-0.320165	-0.104672	3.21378	-0.530527	-0.352261	0.104672
	Erysipelotrichaceae	-0.150214	-0.129797	0.64705	-3.73213	-2.21824	0.129797	0.723962	-3.59908	-1.58418	-0.64705	-0.723962	-3.0734	-3.49644	3.73213	3.59908	3.0734			Nectriaceae	18.5698	-1.02503	-0.0467792	0.17464	16.7429	0.0467792	-0.92815	0.0508173	38.4893	-0.17464	-1.3983	-0.0508173
	Staphylococcaceae	0.713673	0.0342746	0.806356	-8.26412	-0.412046	-0.0342746	0.709694	-6.92917	-0.33024	-0.806356	-0.709694	-5.70724	-12.6595	8.26412	6.92917	5.70724			Niessliaceae	0.302004	-1.67213	-1.172	0.0755857	-1.15537	1.172	-0.260033	1.3195	0.0692254	-0.0755857	-2.75485	-1.3195
	Haliangiaceae	0.267522	0.0882331	0.873278	-0.765175	-0.772204	-0.0882331	0.785236	-0.84168	-0.406927	-0.873278	-0.785236	-1.1013	-0.446739	0.765175	0.84168	1.1013			Chaetomiaceae	-1.63454	1.12626	1.62148	-1.55149	1.27476	-1.62148	0.324965	-2.35102	-14.1421	1.55149	1.43391	2.35102
	Phaselicystidaceae	-1.32816	1.77856	1.08216	-4.40014	0.0374791	-1.77856	-0.792447	-4.93642	-2.72554	-1.08216	0.792447	-4.0687	-4.45085	4.40014	4.93642	4.0687			Sordariales_fam_Incertae_sedis	-3.72919	0.0947701	-0.453137	1.29641	-3.43167	0.453137	0.64824	1.25757	-0.861458	-1.29641	-1.50428	-1.25757
	Polyangiaceae	3.82243	-0.835154	-0.492417	0.224215	2.09445	0.835154	0.244905	1.26591	0.788224	0.492417	-0.244905	1.16163	6.55799	-0.224215	-1.26591	-1.16163			Amphisphaeriaceae	-3.72919	0.0947701	0.75208	-0.021786	-0.322105	-0.75208	-0.788857	-0.780545	-6.44967	0.021786	-0.198877	0.780545
	WD2101 soil group	0.443237	-0.594242	-0.764697	-1.41344	-2.21824	0.594242	-0.322752	-0.938019	-3.47333	0.764697	0.322752	-0.166753	-0.856863	1.41344	0.938019	0.166753			Pleurotaceae	-3.72919	1.4121	1.12666	-0.78349	0.1891	-1.12666	0.733894	-1.37986	-14.1421	0.78349	1.5139	1.37986
	Gemmataceae	1.20422	-1.17504	-0.112525	-1.07233	-2.21824	1.17504	0.786485	-0.111412	-1.81355	0.112525	-0.786485	-0.374892	-0.0174207	1.07233	0.111412	0.374892			Psathyrellaceae	-3.72919	7.29806	1.49865	-0.78349	0.560815	-1.49865	0.746995	-1.73801	-14.1421	0.78349	15.6508	1.73801
	Acetobacteraceae	-0.21672	1.28071	0.936615	-1.15616	-0.404184	-1.28071	-0.0978627	-3.20094	-1.70929	-0.936615	0.0978627	-1.39692	-1.33687	1.15616	3.20094	1.39692			Tricholomataceae	-3.72919	1.41182	0.220914	0.859505	-2.66054	-0.220914	1.33583	0.515679	-1.53813	-0.859505	1.00853	-0.515679
	Caulobacteraceae	10.0604	-1.22643	-0.925658	-0.484358	3.04883	1.22643	0.380297	0.930359	3.24781	0.925658	-0.380297	1.0064	9.81837	0.484358	-0.930359	-1.0064			Byssocorticiaceae	0.826491	-2.0082	0.493754	-0.596871	1.23741	-0.493754	-1.78732	-0.925943	-0.260904	0.596871	-2.16919	0.925943
	Micropepsaceae	-0.115209	0.418061	-0.318745	-2.65265	-2.46323	-0.418061	-0.970793	-3.62154	-3.47333	0.318745	0.970793	-1.91145	-2.74423	2.65265	3.62154	1.91145			Auriculariales_fam_Incertae_sedis	-0.046204	-1.20274	-1.33393	-0.282415	-3.43167	1.33393	0.64824	1.46638	-1.4583	0.282415	-1.96895	-1.46638
	Reyranellaceae	-1.32816	0.684554	1.03094	-2.86568	-2.21824	-0.684554	0.400085	-3.17703	-2.53617	-1.03094	-0.400085	-2.68421	-3.0916	2.86568	3.17703	2.68421			Ceratobasidiaceae	0.174772	2.6734	-0.335173	0.199069	-0.052478	0.335173	3.83691	0.603704	0.337051	-0.199069	4.11784	-0.603704
	Beijerinckiaceae	1.9658	-0.0860767	-0.452108	1.20517	1.38208	0.0860767	-0.50275	1.6111	-0.82844	0.452108	0.50275	2.64946	6.99757	-1.20517	-1.6111	-2.64946			Fomitopsidaceae	-0.383601	-1.21928	-0.0645288	-1.56855	-0.137245	0.0645288	-1.1519	-1.40662	-14.1421	1.56855	1.2213	1.40662
	Devosiaceae	3.27709	-0.1568	1.20502	2.0655	1.85488	0.1568	1.29999	2.07243	1.8243	-1.20502	-1.29999	0.64014	6.43768	-2.0655	-2.07243	-0.64014			Serendipitaceae	0.907929	-1.58571	0.432589	0.883641	2.43408	-0.432589	-3.23744	0.468257	5.35407	-0.883641	-7.84256	-0.468257
	Kaistiaceae	2.28818	-0.777933	1.48573	1.33288	0.108914	0.777933	2.45325	2.35202	1.7734	-1.48573	-2.45325	0.108303	5.0609	-1.33288	-2.35202	-0.108303			Thelephoraceae	-3.72919	0.0947701	1.56744	-0.275329	0.987024	-1.56744	-1.60464	-1.60272	-7.45173	0.275329	0.170631	1.60272
	Labraceae	0.350193	1.35163	1.51614	1.59745	0.985665	-1.35163	0.237928	0.0335358	-0.200286	-1.51614	-0.237928	0.19293	2.76896	-1.59745	-0.0335358	-0.19293			Chionosphaeraceae	18.1118	0.49134	-0.768499	1.37294	16.2284	0.768499	1.3379	1.50816	26.039	-1.37294	-1.62993	-1.50816
	Rhizobiaceae	21.8778	-0.515477	-0.729108	-0.327039	10.2803	0.515477	-0.16564	0.273461	9.70824	0.729108	0.16564	0.989298	17.9711	0.327039	-0.273461	-0.989298			Cystobasidiaceae	1.13766	0.0973998	-0.38977	0.339191	0.844806	0.38977	0.352095	0.731045	6.38176	-0.339191	-0.121384	-0.731045
	Rhizobiales Incertae Sedis	1.14373	-1.1814	-0.183432	-3.94571	-2.21824	1.1814	0.860363	-3.22591	-1.64597	0.183432	-0.860363	-2.94765	-3.15003	3.94571	3.22591	2.94765			Malasseziaceae	3.03152	2.24336	1.66398	-4.89861	5.88597	-1.66398	-0.116811	-6.54336	-14.1421	4.89861	28.8782	6.54336
	Xanthobacteraceae	15.1131	-0.769594	-0.590324	0.727088	8.96336	0.769594	-0.0162867	1.23673	5.26072	0.590324	0.0162867	1.38314	16.7682	-0.727088	-1.23673	-1.38314			Kriegeriaceae	-3.72919	0.0947701	0.843217	4.42622	-0.288234	-0.843217	-0.89172	1.34808	1.66359	-4.42622	-5.6474	-1.34808
	Magnetospirillaceae	-0.0873852	1.55979	-0.395231	-1.84628	0.673021	-1.55979	-1.91074	-2.92333	-3.47333	0.395231	1.91074	-1.00774	-1.63811	1.84628	2.92333	1.00774			Chrysozymaceae	2.9288	-0.785383	-1.50877	-1.66106	1.51059	1.50877	0.203083	0.217362	5.92332	1.66106	0.0300845	-0.217362
	Anaplasmataceae	8.11613	1.87975	2.01838	-7.18777	22.0163	-1.87975	0.19519	-17.6551	20.7814	-2.01838	-0.19519	-16.9146	2.55425	7.18777	17.6551	16.9146			Colacogloeaceae	0.640805	0.24719	-0.384116	-0.277166	0.503523	0.384116	0.50751	0.0939237	-0.00910229	0.277166	0.388661	-0.0939237
	Fokiniaceae	2.41104	-0.536171	-0.290392	-4.48194	1.08152	0.536171	0.298408	-3.18039	1.50586	0.290392	-0.298408	-4.56104	-7.21075	4.48194	3.18039	4.56104			Bulleribasidiaceae	-3.72919	0.0947701	2.75442	0.678519	1.97232	-2.75442	-2.88885	-2.33725	-3.92212	-0.678519	-1.06491	2.33725
	SM2D12	0.0687273	1.21573	0.730201	-3.34441	-0.260004	-1.21573	-0.238828	-4.1421	-1.81609	-0.730201	0.238828	-3.00965	-2.89186	3.34441	4.1421	3.00965			Cryptococcaceae	1.188	0.300455	1.0721	1.20492	4.7733	-1.0721	-0.291201	-0.0946601	11.7865	-1.20492	-0.329402	0.0946601
	Sphingomonadaceae	18.9399	0.375242	-1.19857	0.826139	11.2905	-0.375242	-1.31345	0.0734837	10.9698	1.19857	1.31345	2.34474	22.8549	-0.826139	-0.0734837	-2.34474			Phaeotremellaceae	0.837852	-2.04013	-2.10351	-0.141187	-3.43167	2.10351	0.64824	2.45457	0.626793	0.141187	-3.0804	-2.45457
	Alcaligenaceae	7.76087	-0.43542	-0.800922	0.573771	4.61406	0.43542	-0.380422	0.875756	2.69641	0.800922	0.380422	1.5922	13.102	-0.573771	-0.875756	-1.5922			Tremellaceae	0.791954	0.546839	-0.43791	0.50401	0.423678	0.43791	0.755988	0.883526	2.54288	-0.50401	0.338591	-0.883526
	Burkholderiaceae	4.44768	-1.28193	-0.908379	-0.102797	1.66958	1.28193	0.456289	1.41866	1.53847	0.908379	-0.456289	1.42083	7.51998	0.102797	-1.41866	-1.42083			Unknown	2.92095	0.543281	0.944354	1.09162	18.6124	-0.944354	-0.572881	0.185149	9.56372	-1.09162	-0.874464	-0.185149
	Chitinibacteraceae	-0.329187	0.495474	0.105775	2.01133	-0.955442	-0.495474	-0.477145	1.32693	-3.40095	-0.105775	0.477145	2.34403	2.56061	-2.01133	-1.32693	-2.34403
	Comamonadaceae	11.7263	-1.4431	-1.51949	-0.257596	4.60654	1.4431	-0.104748	1.31567	3.37101	1.51949	0.104748	1.71618	14.7878	0.257596	-1.31567	-1.71618
	Methylophilaceae	0.730784	-0.81627	0.101261	-1.5221	-2.21824	0.81627	0.924891	-0.907947	-3.06242	-0.101261	-0.924891	-1.11425	-0.816638	1.5221	0.907947	1.11425
	Oxalobacteraceae	2.3365	-0.922378	-0.889394	1.61858	0.515113	0.922378	0.134038	3.12183	-0.795393	0.889394	-0.134038	4.33089	7.44547	-1.61858	-3.12183	-4.33089
	Diplorickettsiaceae	0.535459	-0.666033	-0.221742	-1.47131	-2.21824	0.666033	0.340381	-1.04715	-2.95189	0.221742	-0.340381	-0.876324	-0.950026	1.47131	1.04715	0.876324
	Enterobacteriaceae	2.44907	0.279586	-1.33501	1.41918	1.19532	-0.279586	-1.11311	0.442023	-1.23512	1.33501	1.11311	3.88208	7.4846	-1.41918	-0.442023	-3.88208
	Erwiniaceae	1.60487	-0.125961	1.60759	-0.308709	0.361437	0.125961	1.65454	-0.203135	1.42343	-1.60759	-1.65454	-1.50743	1.20176	0.308709	0.203135	1.50743
	Morganellaceae	5.25718	0.353075	0.352962	-5.40653	4.80616	-0.353075	-0.00502678	-5.20483	4.21973	-0.352962	0.00502678	-4.84353	-1.1602	5.40653	5.20483	4.84353
	Pectobacteriaceae	0.552634	0.750461	-0.798571	-0.185801	0.751246	-0.750461	-1.55829	-0.886276	-3.47333	0.798571	1.55829	0.786435	0.406494	0.185801	0.886276	-0.786435
	Legionellaceae	-1.32816	0.684554	0.302422	-0.48719	-2.21824	-0.684554	-0.322752	-0.909752	-3.47333	-0.302422	0.322752	-0.282494	-0.816126	0.48719	0.909752	0.282494
	Cellvibrionaceae	1.31619	-0.503571	0.0262876	1.12381	-0.224398	0.503571	0.567219	1.95917	-0.652722	-0.0262876	-0.567219	1.54725	3.8381	-1.12381	-1.95917	-1.54725
	Moraxellaceae	2.4095	0.0406673	-0.381544	1.43478	1.45587	-0.0406673	-0.474444	1.30464	-0.549902	0.381544	0.474444	2.16656	6.58663	-1.43478	-1.30464	-2.16656
	Pseudomonadaceae	19.9757	-0.577599	-1.92762	-0.41253	10.9577	0.577599	-1.06585	0.220851	9.39754	1.92762	1.06585	1.85641	14.3788	0.41253	-0.220851	-1.85641
	Rhodanobacteraceae	11.951	-1.11702	-1.85982	-1.64116	4.22515	1.11702	-0.0870773	0.16497	6.39078	1.85982	0.0870773	0.894307	9.67256	1.64116	-0.16497	-0.894307
	Xanthomonadaceae	13.0132	0.117394	-0.849617	1.30179	9.85019	-0.117394	-0.91828	0.89625	3.37192	0.849617	0.91828	1.7004	13.345	-1.30179	-0.89625	-1.7004
	Chthoniobacteraceae	6.61786	-2.02494	-1.38327	-1.5986	0.927974	2.02494	0.485414	1.07905	0.502462	1.38327	-0.485414	0.808824	6.47969	1.5986	-1.07905	-0.808824
	Xiphinematobacteraceae	-1.32816	0.684554	1.49312	-1.49733	-2.21824	-0.684554	0.68502	-1.86928	-3.50678	-1.49312	-0.68502	-1.892	-1.75983	1.49733	1.86928	1.892
	Methylacidiphilaceae	0.375887	-0.0179728	0.725099	-0.240863	-2.64057	0.0179728	0.75301	-0.308444	-0.797618	-0.725099	-0.75301	-0.500641	0.329746	0.240863	0.308444	0.500641
	Opitutaceae	-0.937519	0.387075	0.0482573	-4.68864	-2.21824	-0.387075	-0.322752	-4.57331	-3.47333	-0.0482573	0.322752	-3.20475	-4.60404	4.68864	4.57331	3.20475
	Pedosphaeraceae	-0.756597	1.15011	-0.0721396	-6.30145	-2.46323	-1.15011	-0.970793	-7.64013	-3.47333	0.0721396	0.970793	-4.03903	-6.06147	6.30145	7.64013	4.03903
	Rubritaleaceae	-0.187975	1.30807	0.690135	1.48401	0.108512	-1.30807	-0.583542	-0.209474	-2.15728	-0.690135	0.583542	0.905444	2.13649	-1.48401	0.209474	-0.905444
	Verrucomicrobiaceae	3.74359	-1.53062	-0.238966	-0.995772	0.0977586	1.53062	1.07287	0.751636	0.401591	0.238966	-1.07287	-0.128955	2.97058	0.995772	-0.751636	0.128955
	Unknown	4.88528	0.320282	-1.50964	0.0387308	2.83812	-0.320282	-1.42849	-0.339121	1.00664	1.50964	1.42849	2.09785	8.25754	-0.0387308	0.339121	-2.09785
	P,value (p)																			P,value (p)
	Taxon	Intercept,x	3 tracts vs 2 tracts	4 tracts vs 2 tracts	Galleries vs 2 tracts	Intercept,y	2 tracts vs 3 tracts	4 tracts vs 3 tracts	Galleries vs 3 tracts	Intercept,x,x	2 tracts vs 4 tracts	3 tracts vs 4 tracts	Galleries vs 4 tracts	Intercept,y,y	2 tracts vs Galleries	3 tracts vs Galleries	4 tracts vs Galleries			Taxon	Intercept,x	3 tracts vs 2 tracts	4 tracts vs 2 tracts	Galleries vs 2 tracts	Intercept,y	2 tracts vs 4 tracts	3 tracts vs 4 tracts	Galleries vs 4 tracts	Intercept	2 tracts vs Galleries	3 tracts vs Galleries	4 tracts vs Galleries
	Abditibacteriaceae	0.182372	0	0	0.0405317	0.510621	0	0.374152	0	0.000830316	0	0.374152	0	0.437924	0.0405317	0	0			Abrothallaceae	0.0910097	0	0.932014	0.115358	0.0121147	0.932014	0	0.0769215	0.568352	0.115358	0	0.0769215
	Acidobacteriaceae (Subgroup 1)	0.0326762	0	0.6669	0.575105	0.389001	0	0	0	0.577652	0.6669	0	0.503218	0.0396364	0.575105	0	0.503218			Cladosporiaceae	0.333979	0.152332	0.605226	0	0.273974	0.605226	0.579784	0	7.58429e-10	0	0	0
	Corynebacteriaceae	0.553246	0	0.160669	7.4013e-26	0.677882	0	0	0	0.622138	0.160669	0	3.73563e-08	9.91205e-37	7.4013e-26	0	3.73563e-08			Xenodevriesiaceae	0.000192093	0.924497	0.512969	0	0.536488	0.512969	0.486853	0	0.000306645	0	0	0
	Mycobacteriaceae	0.093914	0.299022	0.287277	0.531144	0.0305703	0.299022	0.883773	0.490297	0.292978	0.287277	0.883773	0.860774	9.0917e-05	0.531144	0.490297	0.860774			Dothioraceae	0.358581	0.0643412	0.438488	0.0543043	0.693718	0.438488	0.103208	0.104278	1.27264e-15	0.0543043	0.805076	0.104278
	Nocardiaceae	0.599466	0.969937	0	0	0.552724	0.969937	0	0	0.628223	0	0	0.232914	0.43501	0	0	0.232914			Mycosphaerellaceae	0.000192093	0.924497	0.739687	0	0.24072	0.739687	0.727825	0	0.568302	0	0	0
	Frankiaceae	0.00323675	0	0.236555	0.315203	0.88108	0	0	0	0.0411808	0.236555	0	0.891033	2.09175e-08	0.315203	0	0.891033			Teratosphaeriaceae	0.000192093	0.924497	0	0	0.399781	0	0	0.127377	4.60225e-06	0	0	0.127377
	Sporichthyaceae	0.743304	0.88826	0.491894	0	0.0238143	0.88826	0.308132	0	0.000514047	0.491894	0.308132	0	0.108083	0	0	0			Mytilinidiaceae	0.969005	6.27553e-07	0.122085	0.141302	0.0151733	0.122085	0.0110428	0.820588	0.107105	0.141302	0.00363906	0.820588
	Kineosporiaceae	0.943745	0.862599	0.694985	0	0.0265382	0.862599	0.746883	0	0.000514047	0.694985	0.746883	0	0.00379138	0	0	0			Phaeothecaceae	0.482619	0.0790344	0.0660884	0.0625377	0.000599885	0.0660884	0.51683	0.987005	8.98916e-20	0.0625377	0.71708	0.987005
	Cellulomonadaceae	0.262215	0	0	0.534142	0.778348	0	0.943808	0	0.404263	0	0.943808	0	0.168802	0.534142	0	0			Cucurbitariaceae	0.852353	0.611743	0.285074	0	0.142794	0.285074	0.228894	0	1.21739e-23	0	0	0
	Microbacteriaceae	1.58119e-14	0.731144	0.481421	0.633529	3.32055e-05	0.731144	0.828499	0.504484	3.19099e-07	0.481421	0.828499	0.0760545	2.91832e-60	0.633529	0.504484	0.0760545			Pleosporaceae	0.000192093	0.924497	0	0	0.00109132	0	0	0.117483	0.82574	0	0	0.117483
	Nocardioidaceae	6.45325e-16	0.756805	0.739489	0.686665	2.33979e-08	0.756805	0.920089	0.960735	0.00189948	0.739489	0.920089	0.629385	1.23541e-17	0.686665	0.960735	0.629385			Tubeufiaceae	0.00746291	0.0179562	0	0.0383125	0.748299	0	0	0	0.684035	0.0383125	8.21352e-08	0
	Solirubrobacteraceae	2.45121e-09	0.829696	0.717348	0.571156	0.000614949	0.829696	0.962273	0.920422	0.00117491	0.717348	0.962273	0.63268	6.12603e-28	0.571156	0.920422	0.63268			Herpotrichiellaceae	0.904547	0.568846	0	0	0.0105672	0	0	0.853	0.0720308	0	0	0.853
	Fimbriimonadaceae	0.262882	0	0	0.230385	0.541192	0	0.702732	0	0.25864	0	0.702732	0	0.780249	0.230385	0	0			Pyxidiophoraceae	0.000192093	0.924497	0.361175	0	0.551989	0.361175	0.313308	0	0.0904731	0	0	0
	Chitinophagaceae	7.42057e-34	0.717037	0.398037	0.0389683	1.88605e-06	0.717037	0.741325	0.387015	2.77506e-05	0.398037	0.741325	0.831491	7.94025e-13	0.0389683	0.387015	0.831491			Hamatocanthoscyphaceae	0.660031	0	0	0.264221	0.909827	0	0.0999847	0	0.242685	0.264221	0	0
	Cytophagaceae	0.184124	0.493625	0.584561	0	0.0265382	0.493625	0.999189	0	0.0113225	0.584561	0.999189	0	8.1429e-05	0	0	0			Helotiales_fam_Incertae_sedis	1.592e-46	0.470954	0.00360574	0.896349	3.08378e-18	0.00360574	0.000164762	0.00864162	8.15597e-84	0.896349	0.420389	0.00864162
	Spirosomaceae	5.21702e-05	0	0.854725	0.554091	0.850528	0	0	0	0.160076	0.854725	0	0.191146	4.05267e-16	0.554091	0	0.191146			Hyaloscyphaceae	0.0288891	0	0.746637	0.198774	0.0458411	0.746637	0	0.132126	1.24678e-09	0.198774	0	0.132126
	Crocinitomicaceae	0.878179	0.254165	0.892658	0	0.617931	0.254165	0.344159	0	0.0447382	0.892658	0.344159	0	0.351577	0	0	0			Rhytismataceae	0.000192093	0.924497	0.446304	0.877946	0.529237	0.446304	0.410062	0.478653	3.56168e-09	0.877946	0.658293	0.478653
	Flavobacteriaceae	1.45988e-06	0.0112255	0.535921	0.874538	0.351279	0.0112255	0.0358637	0.0023118	0.0102809	0.535921	0.0358637	0.32247	2.30409e-13	0.874538	0.0023118	0.32247			Debaryomycetaceae	2.00148e-21	0.00165476	0.544236	0.000109476	5.4895e-28	0.544236	1.42349e-05	0.00199189	3.8215e-26	0.000109476	3.34585e-31	0.00199189
	Weeksellaceae	2.06148e-08	0.302496	0.513122	0.859865	0.00761353	0.302496	0.688552	0.195138	0.0144389	0.513122	0.688552	0.180676	1.94467e-18	0.859865	0.195138	0.180676			Pichiaceae	0.808803	0.0175715	0.0309138	0.880437	0.0118476	0.0309138	0.296723	0.0476055	0.318322	0.880437	0.0203979	0.0476055
	env,OPS 17	0.843227	0.888449	0.923672	0	0.224871	0.888449	0.785102	0	0.00120987	0.923672	0.785102	0	0.0692101	0	0	0			Saccharomycetales_fam_Incertae_sedis	0.000192093	0.924497	0.570611	0	0.752459	0.570611	0.560399	0	0.946502	0	0	0
	Sphingobacteriaceae	1.61584e-12	0.779968	0.734566	0.685416	1.22399e-08	0.779968	0.573839	0.503233	1.71825e-06	0.734566	0.573839	0.748362	9.18926e-28	0.685416	0.503233	0.748362			Trichomonascaceae	0.417139	0	0	0	0.733675	0	0.904823	0.218438	4.34701e-12	0	0.257923	0.218438
	Bdellovibrionaceae	0.0136691	0.522506	0.712129	0.016127	0.947527	0.522506	0.324519	0.0819343	0.600844	0.712129	0.324519	0.0499436	0.751435	0.016127	0.0819343	0.0499436			Sareaceae	0.440378	0.390521	0.294168	0	0.000599885	0.294168	0.51683	0	0.723362	0	0	0
	JG30-KF-CM45	0.623089	0.870733	0.756508	0	0.0265382	0.870733	0.8899	0	0.00892791	0.756508	0.8899	0	0.0154779	0	0	0			Bionectriaceae	0.238436	0	0.600456	0.595746	0.000552218	0.600456	0	0.916636	0.00131001	0.595746	0	0.916636
	Erysipelotrichaceae	0.880596	0.896727	0.5176	0	0.0265382	0.896727	0.469089	0	0.113154	0.5176	0.469089	0	0.000471518	0	0	0			Nectriaceae	5.64015e-77	0.305349	0.962689	0.861362	6.3802e-63	0.962689	0.35333	0.959471	0	0.861362	0.162023	0.959471
	Staphylococcaceae	0.47543	0.972658	0.420037	1.40733e-16	0.680306	0.972658	0.477894	4.23305e-12	0.741218	0.420037	0.477894	1.14822e-08	9.91205e-37	1.40733e-16	4.23305e-12	1.14822e-08			Niessliaceae	0.762649	0.0944982	0.241197	0	0.247939	0.241197	0.794838	0	0.94481	0	0	0
	Haliangiaceae	0.789067	0.929691	0.382512	0	0.439993	0.929691	0.432315	0	0.684061	0.382512	0.432315	0	0.655063	0	0	0			Chaetomiaceae	0.102145	0.260057	0	0.120784	0.202394	0	0	0	2.0883e-45	0.120784	0.151597	0
	Phaselicystidaceae	0.184124	0.0753126	0.279181	1.08182e-05	0.970103	0.0753126	0.4281	7.95705e-07	0.0064197	0.279181	0.4281	4.72768e-05	8.5533e-06	1.08182e-05	7.95705e-07	4.72768e-05			Sordariales_fam_Incertae_sedis	0.000192093	0.924497	0.65045	0	0.000599885	0.65045	0.51683	0	0.388986	0	0	0
	Polyangiaceae	0.000132141	0.403631	0.622425	0.82259	0.0362198	0.403631	0.80653	0.205547	0.430566	0.622425	0.80653	0.245386	5.45362e-11	0.82259	0.205547	0.245386			Amphisphaeriaceae	0.000192093	0.924497	0.452003	0.982619	0.747373	0.452003	0.430196	0.43507	1.12096e-10	0.982619	0.842359	0.43507
	WD2101 soil group	0.657595	0.55235	0.444452	0	0.0265382	0.55235	0.746883	0	0.000514047	0.444452	0.746883	0	0.391521	0	0	0			Pleurotaceae	0.000192093	0.15792	0.259888	0.433339	0.850014	0.259888	0.463013	0.167631	2.0883e-45	0.433339	0.130052	0.167631
	Gemmataceae	0.228504	0	0	0.283573	0.0265382	0	0.431583	0	0.0697471	0	0.431583	0	0.986101	0.283573	0	0			Psathyrellaceae	0.000192093	0	0.133964	0.433339	0.574924	0.133964	0	0.0822094	2.0883e-45	0.433339	0	0.0822094
	Acetobacteraceae	0.828426	0.200296	0.348957	0	0.686077	0.200296	0.922041	0	0.087397	0.348957	0.922041	0	0.181265	0	0	0			Tricholomataceae	0.000192093	0.158002	0.825159	0.390062	0.00780164	0.825159	0.181606	0.606079	0.124016	0.390062	0.313201	0.606079
	Caulobacteraceae	8.26997e-24	0.220038	0.354624	0.628132	0.00229738	0.220038	0.703725	0.352185	0.00116297	0.354624	0.703725	0.314223	9.38527e-23	0.628132	0.352185	0.314223			Byssocorticiaceae	0.408526	0.0446218	0	0	0.215935	0	0	0.354476	0.794166	0	0	0.354476
	Micropepsaceae	0.90828	0.675902	0.74992	0	0.013769	0.675902	0.331651	0	0.000514047	0.74992	0.331651	0	0.00606535	0	0	0			Auriculariales_fam_Incertae_sedis	0.963148	0.229076	0.182227	0	0.000599885	0.182227	0.51683	0	0.144759	0	0	0
	Reyranellaceae	0.184124	0.493625	0.302568	0	0.0265382	0.493625	0.689094	0	0.0112071	0.302568	0.689094	0	0.00199081	0	0	0			Ceratobasidiaceae	0.861259	0	0.737494	0	0.958148	0.737494	0	0	0.736079	0	3.82442e-05	0
	Beijerinckiaceae	0.0493213	0.931405	0.651191	0.228138	0.166946	0.931405	0.61514	0.107159	0.407421	0.651191	0.61514	0.00806208	2.60431e-12	0.228138	0.107159	0.00806208			Fomitopsidaceae	0.701274	0.222736	0.948549	0.116753	0.890837	0.948549	0.249361	0.15954	2.0883e-45	0.116753	0.221972	0.15954
	Devosiaceae	0.00104883	0.875402	0.228195	0.0388761	0.0636129	0.875402	0.193604	0.0382257	0.0681073	0.228195	0.193604	0.522081	1.21312e-10	0.0388761	0.0382257	0.522081			Serendipitaceae	0.363916	0.112806	0	0	0.0149298	0	0	0.639601	8.59971e-08	0	0	0.639601
	Kaistiaceae	0.0221267	0	0.13735	0.18257	0.913271	0	0	0	0.0761625	0.13735	0	0.913755	4.17291e-07	0.18257	0	0.913755			Thelephoraceae	0.000192093	0.924497	0.117012	0.783064	0.323631	0.117012	0.108573	0.108996	9.21223e-14	0.783064	0.864514	0.108996
	Labraceae	0.726194	0.176492	0.129484	0.110165	0.324298	0.176492	0.811937	0.973247	0.841257	0.129484	0.811937	0.847014	0.00562351	0.110165	0.973247	0.847014			Chionosphaeraceae	2.57102e-73	0.623186	0.442191	0.16977	3.17873e-59	0.442191	0.18093	0.131515	1.794e-149	0.16977	0.103115	0.131515
	Rhizobiaceae	4.22916e-106	0.60622	0.465936	0.743639	8.65026e-25	0.60622	0.86844	0.784499	2.78089e-22	0.465936	0.86844	0.322517	3.28343e-72	0.743639	0.784499	0.322517			Cystobasidiaceae	0.255261	0	0	0.734466	0.398219	0	0.724767	0	1.75068e-10	0.734466	0	0
	Rhizobiales Incertae Sedis	0.252736	0	0	7.95638e-05	0.0265382	0	0.389589	0	0.0997707	0	0.389589	0	0.00163252	7.95638e-05	0	0			Malasseziaceae	0.00243328	0.0248738	0.0961158	0	3.95726e-09	0.0961158	0.90701	0	2.0883e-45	0	0	0
	Xanthobacteraceae	1.3278e-51	0.441541	0.554973	0.467172	3.14938e-19	0.441541	0.987006	0.216187	1.43493e-07	0.554973	0.987006	0.166623	4.16794e-63	0.467172	0.216187	0.166623			Kriegeriaceae	0.000192093	0.924497	0.399107	0	0.773168	0.399107	0.372543	0	0.0961939	0	0	0
	Magnetospirillaceae	0.930365	0	0.692672	0	0.500934	0	0	0.00346309	0.000514047	0.692672	0	0	0.101399	0	0.00346309	0			Chrysozymaceae	0.00340278	0	0.131359	0.096701	0.130892	0.131359	0	0.827926	3.15512e-09	0.096701	0	0.827926
	Anaplasmataceae	4.81282e-16	0.0601415	0.0435513	6.58559e-13	2.01007e-107	0.0601415	0.845244	9.2906e-70	6.37106e-96	0.0435513	0.845244	3.51206e-64	0.0106418	6.58559e-13	9.2906e-70	3.51206e-64			Colacogloeaceae	0.52165	0.804761	0.700892	0	0.614596	0.700892	0.611797	0	0.992738	0	0	0
	Fokiniaceae	0.0159069	0	0.771516	0	0.279468	0	0	0.00147076	0.132103	0.771516	0	0	5.56427e-13	0	0.00147076	0			Bulleribasidiaceae	0.000192093	0.924497	0	0	0.0485731	0	0	0.019426	8.77741e-05	0	0	0.019426
	SM2D12	0.945207	0.224087	0.465267	0	0.794861	0.224087	0.811239	0	0.0693569	0.465267	0.811239	0	0.00382968	0	0	0			Cryptococcaceae	0.234834	0	0.283677	0.228236	1.81234e-06	0.283677	0	0.924585	4.58366e-32	0.228236	0	0.924585
	Sphingomonadaceae	5.35253e-80	0.707481	0.230697	0.408725	1.46254e-29	0.707481	0.189033	0.941421	5.33665e-28	0.230697	0.189033	0.0190404	1.3068e-115	0.408725	0.941421	0.0190404			Phaeotremellaceae	0.402114	0.0413376	0.0354212	0	0.000599885	0.0354212	0.51683	0	0.530795	0	0	0
	Alcaligenaceae	8.43479e-15	0.663257	0.423177	0.566123	3.94872e-06	0.663257	0.703632	0.381163	0.00700918	0.423177	0.703632	0.111341	3.2062e-39	0.566123	0.381163	0.111341			Tremellaceae	0.428387	0.584489	0.661451	0	0.671801	0.661451	0.449656	0	0.0109942	0	0	0
	Burkholderiaceae	8.68043e-06	0.199868	0.363678	0.918124	0.0950027	0.199868	0.648182	0.155998	0.123935	0.363678	0.648182	0.155365	5.47862e-14	0.918124	0.155998	0.155365			Unknown	0.00348971	0.586936	0.344989	0.275	2.54791e-77	0.344989	0.566725	0.853112	1.13594e-21	0.275	0.381866	0.853112
	Chitinibacteraceae	0.742014	0.620266	0.915761	0	0.339354	0.620266	0.633259	0	0.000671527	0.915761	0.633259	0	0.0104489	0	0	0
	Comamonadaceae	9.34262e-32	0.148991	0.128639	0.796719	4.09418e-06	0.148991	0.916576	0.188284	0.000748919	0.128639	0.916576	0.0861285	1.75729e-49	0.796719	0.188284	0.0861285
	Methylophilaceae	0.464911	0	0	0.127983	0.0265382	0	0.355023	0	0.00219552	0	0.355023	0	0.414136	0.127983	0	0
	Oxalobacteraceae	0.0194654	0	0.373791	0.105539	0.606474	0	0	0	0.426385	0.373791	0	1.48509e-05	9.65966e-14	0.105539	0	1.48509e-05
	Diplorickettsiaceae	0.592333	0	0	0.141207	0.0265382	0	0.73357	0	0.00315833	0	0.73357	0	0.342099	0.141207	0	0
	Enterobacteriaceae	0.0143226	0.779795	0	0.155848	0.231961	0.779795	0	0.658473	0.216788	0	0	0	7.1765e-14	0.155848	0.658473	0
	Erwiniaceae	0.108521	0	0.107926	0.757543	0.717773	0	0	0	0.154612	0.107926	0	0.1317	0.229456	0.757543	0	0.1317
	Morganellaceae	1.46282e-07	0.724033	0.724117	6.42592e-08	1.53857e-06	0.724033	0.995989	1.94176e-07	2.44597e-05	0.724117	0.995989	1.27556e-06	0.245966	6.42592e-08	1.94176e-07	1.27556e-06
	Pectobacteriaceae	0.580514	0.452977	0.424539	0	0.452504	0.452977	0.119165	0	0.000514047	0.424539	0.119165	0	0.68438	0	0	0
	Legionellaceae	0.184124	0.493625	0.762331	0	0.0265382	0.493625	0.746883	0	0.000514047	0.762331	0.746883	0	0.414428	0	0	0
	Cellvibrionaceae	0.18811	0	0	0.261093	0.822448	0	0.570565	0	0.513936	0	0.570565	0	0.000123991	0.261093	0	0
	Moraxellaceae	0.0159742	0.967561	0.702799	0.151351	0.145429	0.967561	0.635183	0.192016	0.582386	0.702799	0.635183	0.0302683	4.49912e-11	0.151351	0.192016	0.0302683
	Pseudomonadaceae	8.95943e-89	0.563535	0.0539018	0.679951	6.10236e-28	0.563535	0.286494	0.825208	5.58527e-21	0.0539018	0.286494	0.0633958	7.02575e-47	0.679951	0.825208	0.0633958
	Rhodanobacteraceae	6.41374e-33	0.263988	0.0629103	0.100763	2.38784e-05	0.263988	0.93061	0.868968	1.65037e-10	0.0629103	0.93061	0.371158	3.94392e-22	0.100763	0.868968	0.371158
	Xanthomonadaceae	1.02945e-38	0.906548	0.395538	0.192988	6.84112e-23	0.906548	0.358472	0.370119	0.00074647	0.395538	0.358472	0.0890562	1.26599e-40	0.192988	0.370119	0.0890562
	Chthoniobacteraceae	3.64426e-11	0	0.166581	0.10991	0.353421	0	0	0	0.615343	0.166581	0	0.418617	9.19087e-11	0.10991	0	0.418617
	Xiphinematobacteraceae	0.184124	0.493625	0.135405	0	0.0265382	0.493625	0.493331	0	0.000453571	0.135405	0.493331	0	0.0784369	0	0	0
	Methylacidiphilaceae	0.707001	0.985661	0.468391	0	0.00827661	0.985661	0.451444	0	0.425092	0.468391	0.451444	0	0.741592	0	0	0
	Opitutaceae	0.348492	0.698701	0.961511	0	0.0265382	0.698701	0.746883	0	0.000514047	0.961511	0.746883	0	4.14377e-06	0	0	0
	Pedosphaeraceae	0.449291	0.250099	0.942491	0	0.013769	0.250099	0.331651	0	0.000514047	0.942491	0.331651	0	1.34885e-09	0	0	0
	Rubritaleaceae	0.850897	0.190849	0.490109	0	0.913589	0.190849	0.559528	0	0.0309842	0.490109	0.559528	0	0.0326391	0	0	0
	Verrucomicrobiaceae	0.000181412	0	0.811132	0.319361	0.922124	0	0	0	0.687985	0.811132	0	0.897393	0.00297236	0.319361	0	0.897393
	Unknown	1.03284e-06	0.748754	0.131136	0.969105	0.00453804	0.748754	0.153152	0.734519	0.31411	0.131136	0.153152	0.0359181	1.48703e-16	0.969105	0.734519	0.0359181
	Adjusted p,value (q)																			Adjusted p,value (q)
	Taxon	Intercept,x	3 tracts vs 2 tracts	4 tracts vs 2 tracts	Galleries vs 2 tracts	Intercept,y	2 tracts vs 3 tracts	4 tracts vs 3 tracts	Galleries vs 3 tracts	Intercept,x,x	2 tracts vs 4 tracts	3 tracts vs 4 tracts	Galleries vs 4 tracts	Intercept,y,y	2 tracts vs Galleries	3 tracts vs Galleries	4 tracts vs Galleries			Taxon	Intercept,x	3 tracts vs 2 tracts	4 tracts vs 2 tracts	Galleries vs 2 tracts	Intercept,y	2 tracts vs 4 tracts	3 tracts vs 4 tracts	Galleries vs 4 tracts	Intercept	2 tracts vs Galleries	3 tracts vs Galleries	4 tracts vs Galleries
	Abditibacteriaceae	1	0	0	1	1	0	1	0	0.0398552	0	1	0	1	1	0	0			Abrothallaceae	1	0	1	1	0.379122	1	0	1	1	1	0	1
	Acidobacteriaceae (Subgroup 1)	1	0	1	1	1	0	0	0	1	1	0	1	0.872001	1	0	1			Cladosporiaceae	1	1	1	0	1	1	1	0	2.27529e-08	0	0	0
	Corynebacteriaceae	1	0	1	5.25492e-24	1	0	0	0	1	1	0	2.57759e-06	6.24459e-35	5.25492e-24	0	2.57759e-06			Xenodevriesiaceae	0.00845209	1	1	0	1	1	1	0	0.00705284	0	0	0
	Mycobacteriaceae	1	1	1	1	1	1	1	1	1	1	1	1	0.00327301	1	1	1			Dothioraceae	1	1	1	1	1	1	1	1	4.45422e-14	1	1	1
	Nocardiaceae	1	1	0	0	1	1	0	0	1	0	0	1	1	0	0	1			Mycosphaerellaceae	0.00845209	1	1	0	1	1	1	0	1	0	0	0
	Frankiaceae	0.148891	0	1	1	1	0	0	0	1	1	0	1	8.57618e-07	1	0	1			Teratosphaeriaceae	0.00845209	1	0	0	1	0	0	1	0.000115056	0	0	1
	Sporichthyaceae	1	1	1	0	1	1	1	0	0.0308428	1	1	0	1	0	0	0			Mytilinidiaceae	1	2.9495e-05	1	1	0.447894	1	0.452756	1	1	1	0.127367	1
	Kineosporiaceae	1	1	1	0	1	1	1	0	0.0308428	1	1	0	0.113741	0	0	0			Phaeothecaceae	1	1	1	1	0.0239954	1	1	1	3.2361e-18	1	1	1
	Cellulomonadaceae	1	0	0	1	1	0	1	0	1	0	1	0	1	1	0	0			Cucurbitariaceae	1	1	1	0	1	1	1	0	4.62608e-22	0	0	0
	Microbacteriaceae	9.32904e-13	1	1	1	0.00192592	1	1	1	2.07415e-05	1	1	1	1.98446e-58	1	1	1			Pleosporaceae	0.00845209	1	0	0	0.038196	0	0	1	1	0	0	1
	Nocardioidaceae	3.93648e-14	1	1	1	1.49747e-06	1	1	1	0.0835771	1	1	1	6.9183e-16	1	1	1			Tubeufiaceae	0.194036	0.755574	0	1	1	0	0	0	1	1	3.53181e-06	0
	Solirubrobacteraceae	1.37268e-07	1	1	1	0.0350521	1	1	1	0.0546598	1	1	1	3.73688e-26	1	1	1			Herpotrichiellaceae	1	1	0	0	0.348716	0	0	1	1	0	0	1
	Fimbriimonadaceae	1	0	0	1	1	0	1	0	1	0	1	0	1	1	0	0			Pyxidiophoraceae	0.00845209	1	1	0	1	1	1	0	1	0	0	0
	Chitinophagaceae	4.89758e-32	1	1	1	0.000116935	1	1	1	0.00172054	1	1	1	3.81132e-11	1	1	1			Hamatocanthoscyphaceae	1	0	0	1	1	0	1	0	1	1	0	0
	Cytophagaceae	1	1	1	0	1	1	1	0	0.414662	1	1	0	0.00301287	0	0	0			Helotiales_fam_Incertae_sedis	7.32318e-45	1	0.16947	1	1.35686e-16	0.16947	0.00724954	0.388873	3.75175e-82	1	1	0.388873
	Spirosomaceae	0.00260851	0	1	1	1	0	0	0	1	1	0	1	2.18844e-14	1	0	1			Hyaloscyphaceae	0.722229	0	1	1	1	1	0	1	3.61565e-08	1	0	1
	Crocinitomicaceae	1	1	1	0	1	1	1	0	1	1	1	0	1	0	0	0			Rhytismataceae	0.00845209	1	1	1	1	1	1	1	9.61654e-08	1	1	1
	Flavobacteriaceae	7.59136e-05	0.797009	1	1	1	0.797009	1	0.127149	0.390673	1	1	1	1.15204e-11	1	0.127149	1			Debaryomycetaceae	9.00666e-20	0.074464	1	0.00503592	2.47027e-26	1	0.00066904	0.0916269	1.49038e-24	0.00503592	1.53909e-29	0.0916269
	Weeksellaceae	1.13382e-06	1	1	1	0.411131	1	1	1	0.505361	1	1	1	1.10846e-16	1	1	1			Pichiaceae	1	0.755574	1	1	0.379122	1	1	1	1	1	0.652732	1
	env,OPS 17	1	1	1	0	1	1	1	0	0.0546598	1	1	0	1	0	0	0			Saccharomycetales_fam_Incertae_sedis	0.00845209	1	1	0	1	1	1	0	1	0	0	0
	Sphingobacteriaceae	9.37188e-11	1	1	1	7.95595e-07	1	1	1	0.000109968	1	1	1	5.51356e-26	1	1	1			Trichomonascaceae	1	0	0	0	1	0	1	1	1.43451e-10	0	1	1
	Bdellovibrionaceae	0.61511	1	1	0.888099	1	1	1	1	1	1	1	1	1	0.888099	1	1			Sareaceae	1	1	1	0	0.0239954	1	1	0	1	0	0	0
	JG30-KF-CM45	1	1	1	0	1	1	1	0	0.348189	1	1	0	0.371469	0	0	0			Bionectriaceae	1	0	1	1	0.0226409	1	0	1	0.0288202	1	0	1
	Erysipelotrichaceae	1	1	1	0	1	1	1	0	1	1	1	0	0.0160316	0	0	0			Nectriaceae	2.70727e-75	1	1	1	2.99869e-61	1	1	1	0	1	1	1
	Staphylococcaceae	1	1	1	9.85133e-15	1	1	1	2.87847e-10	1	1	1	8.03753e-07	6.24459e-35	9.85133e-15	2.87847e-10	8.03753e-07			Niessliaceae	1	1	1	0	1	1	1	0	1	0	0	0
	Haliangiaceae	1	1	1	0	1	1	1	0	1	1	1	0	1	0	0	0			Chaetomiaceae	1	1	0	1	1	0	0	0	9.39734e-44	1	1	0
	Phaselicystidaceae	1	1	1	0.000692364	1	1	1	5.25165e-05	0.263208	1	1	0.00307299	0.000325025	0.000692364	5.25165e-05	0.00307299			Sordariales_fam_Incertae_sedis	0.00845209	1	1	0	0.0239954	1	1	0	1	0	0	0
	Polyangiaceae	0.00647489	1	1	1	1	1	1	1	1	1	1	1	2.45413e-09	1	1	1			Amphisphaeriaceae	0.00845209	1	1	1	1	1	1	1	3.58707e-09	1	1	1
	WD2101 soil group	1	1	1	0	1	1	1	0	0.0308428	1	1	0	1	0	0	0			Pleurotaceae	0.00845209	1	1	1	1	1	1	1	9.39734e-44	1	1	1
	Gemmataceae	1	0	0	1	1	0	1	0	1	0	1	0	1	1	0	0			Psathyrellaceae	0.00845209	0	1	1	1	1	0	1	9.39734e-44	1	0	1
	Acetobacteraceae	1	1	1	0	1	1	1	0	1	1	1	0	1	0	0	0			Tricholomataceae	0.00845209	1	1	1	0.265256	1	1	1	1	1	1	1
	Caulobacteraceae	5.21008e-22	1	1	1	0.128653	1	1	1	0.0546598	1	1	1	5.53731e-21	1	1	1			Byssocorticiaceae	1	1	0	0	1	0	0	1	1	0	0	1
	Micropepsaceae	1	1	1	0	0.71599	1	1	0	0.0308428	1	1	0	0.163764	0	0	0			Auriculariales_fam_Incertae_sedis	1	1	1	0	0.0239954	1	1	0	1	0	0	0
	Reyranellaceae	1	1	1	0	1	1	1	0	0.414662	1	1	0	0.0637059	0	0	0			Ceratobasidiaceae	1	0	1	0	1	1	0	0	1	0	0.00160626	0
	Beijerinckiaceae	1	1	1	1	1	1	1	1	1	1	1	0.451477	1.22402e-10	1	1	0.451477			Fomitopsidaceae	1	1	1	1	1	1	1	1	9.39734e-44	1	1	1
	Devosiaceae	0.0492948	1	1	1	1	1	1	1	1	1	1	1	5.21641e-09	1	1	1			Serendipitaceae	1	1	0	0	0.447894	0	0	1	2.23592e-06	0	0	1
	Kaistiaceae	0.88507	0	1	1	1	0	0	0	1	1	0	1	1.66916e-05	1	0	1			Thelephoraceae	0.00845209	1	1	1	1	1	1	1	3.13216e-12	1	1	1
	Labraceae	1	1	1	1	1	1	1	1	1	1	1	1	0.157458	1	1	1			Chionosphaeraceae	1.20838e-71	1	1	1	1.46222e-57	1	1	1	8.4318e-148	1	1	1
	Rhizobiaceae	3.0027e-104	1	1	1	5.88218e-23	1	1	1	1.91881e-20	1	1	1	2.2984e-70	1	1	1			Cystobasidiaceae	1	0	0	1	1	0	1	0	5.42712e-09	1	0	0
	Rhizobiales Incertae Sedis	1	0	0	0.00501252	1	0	1	0	1	0	1	0	0.0538731	0.00501252	0	0			Malasseziaceae	0.0705652	1	1	0	1.70162e-07	1	1	0	9.39734e-44	0	0	0
	Xanthobacteraceae	9.02903e-50	1	1	1	2.07859e-17	1	1	1	9.47052e-06	1	1	1	2.87588e-61	1	1	1			Kriegeriaceae	0.00845209	1	1	0	1	1	1	0	1	0	0	0
	Magnetospirillaceae	1	0	1	0	1	0	0	0.187007	0.0308428	1	0	0	1	0	0.187007	0			Chrysozymaceae	0.0952779	0	1	1	1	1	0	1	8.83434e-08	1	0	1
	Anaplasmataceae	2.98395e-14	1	1	4.54406e-11	1.42715e-105	1	1	6.59633e-68	4.52345e-94	1	1	2.49356e-62	0.27167	4.54406e-11	6.59633e-68	2.49356e-62			Colacogloeaceae	1	1	1	0	1	1	1	0	1	0	0	0
	Fokiniaceae	0.683998	0	1	0	1	0	0	0.0853044	1	1	0	0	2.72649e-11	0	0.0853044	0			Bulleribasidiaceae	0.00845209	1	0	0	1	0	0	0.796466	0.00210658	0	0	0.796466
	SM2D12	1	1	1	0	1	1	1	0	1	1	1	0	0.113741	0	0	0			Cryptococcaceae	1	0	1	1	7.61183e-05	1	0	1	1.83346e-30	1	0	1
	Sphingomonadaceae	3.69325e-78	1	1	1	1.02378e-27	1	1	1	3.73566e-26	1	1	1	9.27829e-114	1	1	1			Phaeotremellaceae	1	1	1	0	0.0239954	1	1	0	1	0	0	0
	Alcaligenaceae	5.06088e-13	1	1	1	0.000240872	1	1	1	0.280367	1	1	1	2.05197e-37	1	1	1			Tremellaceae	1	1	1	0	1	1	1	0	0.230879	0	0	0
	Burkholderiaceae	0.000442702	1	1	1	1	1	1	1	1	1	1	1	2.90367e-12	1	1	1			Unknown	0.0952779	1	1	1	1.22299e-75	1	1	1	4.20299e-20	1	1	1
	Chitinibacteraceae	1	1	1	0	1	1	1	0	0.0342479	1	1	0	0.27167	0	0	0
	Comamonadaceae	5.97927e-30	1	1	1	0.000245651	1	1	1	0.0373235	1	1	1	1.17739e-47	1	1	1
	Methylophilaceae	1	0	0	1	1	0	1	0	0.0944074	0	1	0	1	1	0	0
	Oxalobacteraceae	0.798081	0	1	1	1	0	0	0	1	1	0	0.000980158	4.92643e-12	1	0	0.000980158
	Diplorickettsiaceae	1	0	0	1	1	0	1	0	0.13265	0	1	0	1	1	0	0
	Enterobacteriaceae	0.630195	1	0	1	1	1	0	1	1	0	0	0	3.73178e-12	1	1	0
	Erwiniaceae	1	0	1	1	1	0	0	0	1	1	0	1	1	1	0	1
	Morganellaceae	7.89923e-06	1	1	4.30536e-06	9.69296e-05	1	1	1.30098e-05	0.00154096	1	1	8.67378e-05	1	4.30536e-06	1.30098e-05	8.67378e-05
	Pectobacteriaceae	1	1	1	0	1	1	1	0	0.0308428	1	1	0	1	0	0	0
	Legionellaceae	1	1	1	0	1	1	1	0	0.0308428	1	1	0	1	0	0	0
	Cellvibrionaceae	1	0	0	1	1	0	1	0	1	0	1	0	0.0043397	1	0	0
	Moraxellaceae	0.683998	1	1	1	1	1	1	1	1	1	1	1	2.0696e-09	1	1	1
	Pseudomonadaceae	6.2716e-87	1	1	1	4.21063e-26	1	1	1	3.79798e-19	1	1	1	4.63699e-45	1	1	1
	Rhodanobacteraceae	4.16893e-31	1	1	1	0.00140883	1	1	1	1.10575e-08	1	1	1	2.28747e-20	1	1	1
	Xanthomonadaceae	6.89731e-37	1	1	1	4.58355e-21	1	1	1	0.0373235	1	1	1	8.22893e-39	1	1	1
	Chthoniobacteraceae	2.07723e-09	0	1	1	1	0	0	0	1	1	0	1	4.04398e-09	1	0	1
	Xiphinematobacteraceae	1	1	1	0	1	1	1	0	0.0276678	1	1	0	1	0	0	0
	Methylacidiphilaceae	1	1	1	0	0.43866	1	1	0	1	1	1	0	1	0	0	0
	Opitutaceae	1	1	1	0	1	1	1	0	0.0308428	1	1	0	0.000161607	0	0	0
	Pedosphaeraceae	1	1	1	0	0.71599	1	1	0	0.0308428	1	1	0	5.66516e-08	0	0	0
	Rubritaleaceae	1	1	1	0	1	1	1	0	1	1	1	0	0.7507	0	0	0
	Verrucomicrobiaceae	0.00870779	0	1	1	1	0	0	0	1	1	0	1	0.0921431	1	0	1
	Unknown	5.47403e-05	1	1	1	0.249592	1	1	1	1	1	1	1	8.17865e-15	1	1	1
	Differentially abundant taxa																			Differentially abundant taxa
	Taxon	Intercept,x	3 tracts vs 2 tracts	4 tracts vs 2 tracts	Galleries vs 2 tracts	Intercept,y	2 tracts vs 3 tracts	4 tracts vs 3 tracts	Galleries vs 3 tracts	Intercept,x,x	2 tracts vs 4 tracts	3 tracts vs 4 tracts	Galleries vs 4 tracts	Intercept,y,y	2 tracts vs Galleries	3 tracts vs Galleries	4 tracts vs Galleries			Taxon	Intercept,x	3 tracts vs 2 tracts	4 tracts vs 2 tracts	Galleries vs 2 tracts	Intercept,y	2 tracts vs 4 tracts	3 tracts vs 4 tracts	Galleries vs 4 tracts	Intercept	2 tracts vs Galleries	3 tracts vs Galleries	4 tracts vs Galleries
	Abditibacteriaceae	FALSE	TRUE	TRUE	FALSE	FALSE	TRUE	FALSE	TRUE	TRUE	TRUE	FALSE	TRUE	FALSE	FALSE	TRUE	TRUE			Abrothallaceae	FALSE	TRUE	FALSE	FALSE	FALSE	FALSE	TRUE	FALSE	FALSE	FALSE	TRUE	FALSE
	Acidobacteriaceae (Subgroup 1)	FALSE	TRUE	FALSE	FALSE	FALSE	TRUE	TRUE	TRUE	FALSE	FALSE	TRUE	FALSE	FALSE	FALSE	TRUE	FALSE			Cladosporiaceae	FALSE	FALSE	FALSE	TRUE	FALSE	FALSE	FALSE	TRUE	TRUE	TRUE	TRUE	TRUE
	Corynebacteriaceae	FALSE	TRUE	FALSE	TRUE	FALSE	TRUE	TRUE	TRUE	FALSE	FALSE	TRUE	TRUE	TRUE	TRUE	TRUE	TRUE			Xenodevriesiaceae	TRUE	FALSE	FALSE	TRUE	FALSE	FALSE	FALSE	TRUE	TRUE	TRUE	TRUE	TRUE
	Mycobacteriaceae	FALSE	FALSE	FALSE	FALSE	FALSE	FALSE	FALSE	FALSE	FALSE	FALSE	FALSE	FALSE	TRUE	FALSE	FALSE	FALSE			Dothioraceae	FALSE	FALSE	FALSE	FALSE	FALSE	FALSE	FALSE	FALSE	TRUE	FALSE	FALSE	FALSE
	Nocardiaceae	FALSE	FALSE	TRUE	TRUE	FALSE	FALSE	TRUE	TRUE	FALSE	TRUE	TRUE	FALSE	FALSE	TRUE	TRUE	FALSE			Mycosphaerellaceae	TRUE	FALSE	FALSE	TRUE	FALSE	FALSE	FALSE	TRUE	FALSE	TRUE	TRUE	TRUE
	Frankiaceae	FALSE	TRUE	FALSE	FALSE	FALSE	TRUE	TRUE	TRUE	FALSE	FALSE	TRUE	FALSE	TRUE	FALSE	TRUE	FALSE			Teratosphaeriaceae	TRUE	FALSE	TRUE	TRUE	FALSE	TRUE	TRUE	FALSE	TRUE	TRUE	TRUE	FALSE
	Sporichthyaceae	FALSE	FALSE	FALSE	TRUE	FALSE	FALSE	FALSE	TRUE	TRUE	FALSE	FALSE	TRUE	FALSE	TRUE	TRUE	TRUE			Mytilinidiaceae	FALSE	TRUE	FALSE	FALSE	FALSE	FALSE	FALSE	FALSE	FALSE	FALSE	FALSE	FALSE
	Kineosporiaceae	FALSE	FALSE	FALSE	TRUE	FALSE	FALSE	FALSE	TRUE	TRUE	FALSE	FALSE	TRUE	FALSE	TRUE	TRUE	TRUE			Phaeothecaceae	FALSE	FALSE	FALSE	FALSE	TRUE	FALSE	FALSE	FALSE	TRUE	FALSE	FALSE	FALSE
	Cellulomonadaceae	FALSE	TRUE	TRUE	FALSE	FALSE	TRUE	FALSE	TRUE	FALSE	TRUE	FALSE	TRUE	FALSE	FALSE	TRUE	TRUE			Cucurbitariaceae	FALSE	FALSE	FALSE	TRUE	FALSE	FALSE	FALSE	TRUE	TRUE	TRUE	TRUE	TRUE
	Microbacteriaceae	TRUE	FALSE	FALSE	FALSE	TRUE	FALSE	FALSE	FALSE	TRUE	FALSE	FALSE	FALSE	TRUE	FALSE	FALSE	FALSE			Pleosporaceae	TRUE	FALSE	TRUE	TRUE	TRUE	TRUE	TRUE	FALSE	FALSE	TRUE	TRUE	FALSE
	Nocardioidaceae	TRUE	FALSE	FALSE	FALSE	TRUE	FALSE	FALSE	FALSE	FALSE	FALSE	FALSE	FALSE	TRUE	FALSE	FALSE	FALSE			Tubeufiaceae	FALSE	FALSE	TRUE	FALSE	FALSE	TRUE	TRUE	TRUE	FALSE	FALSE	TRUE	TRUE
	Solirubrobacteraceae	TRUE	FALSE	FALSE	FALSE	TRUE	FALSE	FALSE	FALSE	FALSE	FALSE	FALSE	FALSE	TRUE	FALSE	FALSE	FALSE			Herpotrichiellaceae	FALSE	FALSE	TRUE	TRUE	FALSE	TRUE	TRUE	FALSE	FALSE	TRUE	TRUE	FALSE
	Fimbriimonadaceae	FALSE	TRUE	TRUE	FALSE	FALSE	TRUE	FALSE	TRUE	FALSE	TRUE	FALSE	TRUE	FALSE	FALSE	TRUE	TRUE			Pyxidiophoraceae	TRUE	FALSE	FALSE	TRUE	FALSE	FALSE	FALSE	TRUE	FALSE	TRUE	TRUE	TRUE
	Chitinophagaceae	TRUE	FALSE	FALSE	FALSE	TRUE	FALSE	FALSE	FALSE	TRUE	FALSE	FALSE	FALSE	TRUE	FALSE	FALSE	FALSE			Hamatocanthoscyphaceae	FALSE	TRUE	TRUE	FALSE	FALSE	TRUE	FALSE	TRUE	FALSE	FALSE	TRUE	TRUE
	Cytophagaceae	FALSE	FALSE	FALSE	TRUE	FALSE	FALSE	FALSE	TRUE	FALSE	FALSE	FALSE	TRUE	TRUE	TRUE	TRUE	TRUE			Helotiales_fam_Incertae_sedis	TRUE	FALSE	FALSE	FALSE	TRUE	FALSE	TRUE	FALSE	TRUE	FALSE	FALSE	FALSE
	Spirosomaceae	TRUE	TRUE	FALSE	FALSE	FALSE	TRUE	TRUE	TRUE	FALSE	FALSE	TRUE	FALSE	TRUE	FALSE	TRUE	FALSE			Hyaloscyphaceae	FALSE	TRUE	FALSE	FALSE	FALSE	FALSE	TRUE	FALSE	TRUE	FALSE	TRUE	FALSE
	Crocinitomicaceae	FALSE	FALSE	FALSE	TRUE	FALSE	FALSE	FALSE	TRUE	FALSE	FALSE	FALSE	TRUE	FALSE	TRUE	TRUE	TRUE			Rhytismataceae	TRUE	FALSE	FALSE	FALSE	FALSE	FALSE	FALSE	FALSE	TRUE	FALSE	FALSE	FALSE
	Flavobacteriaceae	TRUE	FALSE	FALSE	FALSE	FALSE	FALSE	FALSE	FALSE	FALSE	FALSE	FALSE	FALSE	TRUE	FALSE	FALSE	FALSE			Debaryomycetaceae	TRUE	FALSE	FALSE	TRUE	TRUE	FALSE	TRUE	FALSE	TRUE	TRUE	TRUE	FALSE
	Weeksellaceae	TRUE	FALSE	FALSE	FALSE	FALSE	FALSE	FALSE	FALSE	FALSE	FALSE	FALSE	FALSE	TRUE	FALSE	FALSE	FALSE			Pichiaceae	FALSE	FALSE	FALSE	FALSE	FALSE	FALSE	FALSE	FALSE	FALSE	FALSE	FALSE	FALSE
	env,OPS 17	FALSE	FALSE	FALSE	TRUE	FALSE	FALSE	FALSE	TRUE	FALSE	FALSE	FALSE	TRUE	FALSE	TRUE	TRUE	TRUE			Saccharomycetales_fam_Incertae_sedis	TRUE	FALSE	FALSE	TRUE	FALSE	FALSE	FALSE	TRUE	FALSE	TRUE	TRUE	TRUE
	Sphingobacteriaceae	TRUE	FALSE	FALSE	FALSE	TRUE	FALSE	FALSE	FALSE	TRUE	FALSE	FALSE	FALSE	TRUE	FALSE	FALSE	FALSE			Trichomonascaceae	FALSE	TRUE	TRUE	TRUE	FALSE	TRUE	FALSE	FALSE	TRUE	TRUE	FALSE	FALSE
	Bdellovibrionaceae	FALSE	FALSE	FALSE	FALSE	FALSE	FALSE	FALSE	FALSE	FALSE	FALSE	FALSE	FALSE	FALSE	FALSE	FALSE	FALSE			Sareaceae	FALSE	FALSE	FALSE	TRUE	TRUE	FALSE	FALSE	TRUE	FALSE	TRUE	TRUE	TRUE
	JG30-KF-CM45	FALSE	FALSE	FALSE	TRUE	FALSE	FALSE	FALSE	TRUE	FALSE	FALSE	FALSE	TRUE	FALSE	TRUE	TRUE	TRUE			Bionectriaceae	FALSE	TRUE	FALSE	FALSE	TRUE	FALSE	TRUE	FALSE	TRUE	FALSE	TRUE	FALSE
	Erysipelotrichaceae	FALSE	FALSE	FALSE	TRUE	FALSE	FALSE	FALSE	TRUE	FALSE	FALSE	FALSE	TRUE	TRUE	TRUE	TRUE	TRUE			Nectriaceae	TRUE	FALSE	FALSE	FALSE	TRUE	FALSE	FALSE	FALSE	TRUE	FALSE	FALSE	FALSE
	Staphylococcaceae	FALSE	FALSE	FALSE	TRUE	FALSE	FALSE	FALSE	TRUE	FALSE	FALSE	FALSE	TRUE	TRUE	TRUE	TRUE	TRUE			Niessliaceae	FALSE	FALSE	FALSE	TRUE	FALSE	FALSE	FALSE	TRUE	FALSE	TRUE	TRUE	TRUE
	Haliangiaceae	FALSE	FALSE	FALSE	TRUE	FALSE	FALSE	FALSE	TRUE	FALSE	FALSE	FALSE	TRUE	FALSE	TRUE	TRUE	TRUE			Chaetomiaceae	FALSE	FALSE	TRUE	FALSE	FALSE	TRUE	TRUE	TRUE	TRUE	FALSE	FALSE	TRUE
	Phaselicystidaceae	FALSE	FALSE	FALSE	TRUE	FALSE	FALSE	FALSE	TRUE	FALSE	FALSE	FALSE	TRUE	TRUE	TRUE	TRUE	TRUE			Sordariales_fam_Incertae_sedis	TRUE	FALSE	FALSE	TRUE	TRUE	FALSE	FALSE	TRUE	FALSE	TRUE	TRUE	TRUE
	Polyangiaceae	TRUE	FALSE	FALSE	FALSE	FALSE	FALSE	FALSE	FALSE	FALSE	FALSE	FALSE	FALSE	TRUE	FALSE	FALSE	FALSE			Amphisphaeriaceae	TRUE	FALSE	FALSE	FALSE	FALSE	FALSE	FALSE	FALSE	TRUE	FALSE	FALSE	FALSE
	WD2101 soil group	FALSE	FALSE	FALSE	TRUE	FALSE	FALSE	FALSE	TRUE	TRUE	FALSE	FALSE	TRUE	FALSE	TRUE	TRUE	TRUE			Pleurotaceae	TRUE	FALSE	FALSE	FALSE	FALSE	FALSE	FALSE	FALSE	TRUE	FALSE	FALSE	FALSE
	Gemmataceae	FALSE	TRUE	TRUE	FALSE	FALSE	TRUE	FALSE	TRUE	FALSE	TRUE	FALSE	TRUE	FALSE	FALSE	TRUE	TRUE			Psathyrellaceae	TRUE	TRUE	FALSE	FALSE	FALSE	FALSE	TRUE	FALSE	TRUE	FALSE	TRUE	FALSE
	Acetobacteraceae	FALSE	FALSE	FALSE	TRUE	FALSE	FALSE	FALSE	TRUE	FALSE	FALSE	FALSE	TRUE	FALSE	TRUE	TRUE	TRUE			Tricholomataceae	TRUE	FALSE	FALSE	FALSE	FALSE	FALSE	FALSE	FALSE	FALSE	FALSE	FALSE	FALSE
	Caulobacteraceae	TRUE	FALSE	FALSE	FALSE	FALSE	FALSE	FALSE	FALSE	FALSE	FALSE	FALSE	FALSE	TRUE	FALSE	FALSE	FALSE			Byssocorticiaceae	FALSE	FALSE	TRUE	TRUE	FALSE	TRUE	TRUE	FALSE	FALSE	TRUE	TRUE	FALSE
	Micropepsaceae	FALSE	FALSE	FALSE	TRUE	FALSE	FALSE	FALSE	TRUE	TRUE	FALSE	FALSE	TRUE	FALSE	TRUE	TRUE	TRUE			Auriculariales_fam_Incertae_sedis	FALSE	FALSE	FALSE	TRUE	TRUE	FALSE	FALSE	TRUE	FALSE	TRUE	TRUE	TRUE
	Reyranellaceae	FALSE	FALSE	FALSE	TRUE	FALSE	FALSE	FALSE	TRUE	FALSE	FALSE	FALSE	TRUE	FALSE	TRUE	TRUE	TRUE			Ceratobasidiaceae	FALSE	TRUE	FALSE	TRUE	FALSE	FALSE	TRUE	TRUE	FALSE	TRUE	TRUE	TRUE
	Beijerinckiaceae	FALSE	FALSE	FALSE	FALSE	FALSE	FALSE	FALSE	FALSE	FALSE	FALSE	FALSE	FALSE	TRUE	FALSE	FALSE	FALSE			Fomitopsidaceae	FALSE	FALSE	FALSE	FALSE	FALSE	FALSE	FALSE	FALSE	TRUE	FALSE	FALSE	FALSE
	Devosiaceae	TRUE	FALSE	FALSE	FALSE	FALSE	FALSE	FALSE	FALSE	FALSE	FALSE	FALSE	FALSE	TRUE	FALSE	FALSE	FALSE			Serendipitaceae	FALSE	FALSE	TRUE	TRUE	FALSE	TRUE	TRUE	FALSE	TRUE	TRUE	TRUE	FALSE
	Kaistiaceae	FALSE	TRUE	FALSE	FALSE	FALSE	TRUE	TRUE	TRUE	FALSE	FALSE	TRUE	FALSE	TRUE	FALSE	TRUE	FALSE			Thelephoraceae	TRUE	FALSE	FALSE	FALSE	FALSE	FALSE	FALSE	FALSE	TRUE	FALSE	FALSE	FALSE
	Labraceae	FALSE	FALSE	FALSE	FALSE	FALSE	FALSE	FALSE	FALSE	FALSE	FALSE	FALSE	FALSE	FALSE	FALSE	FALSE	FALSE			Chionosphaeraceae	TRUE	FALSE	FALSE	FALSE	TRUE	FALSE	FALSE	FALSE	TRUE	FALSE	FALSE	FALSE
	Rhizobiaceae	TRUE	FALSE	FALSE	FALSE	TRUE	FALSE	FALSE	FALSE	TRUE	FALSE	FALSE	FALSE	TRUE	FALSE	FALSE	FALSE			Cystobasidiaceae	FALSE	TRUE	TRUE	FALSE	FALSE	TRUE	FALSE	TRUE	TRUE	FALSE	TRUE	TRUE
	Rhizobiales Incertae Sedis	FALSE	TRUE	TRUE	TRUE	FALSE	TRUE	FALSE	TRUE	FALSE	TRUE	FALSE	TRUE	FALSE	TRUE	TRUE	TRUE			Malasseziaceae	FALSE	FALSE	FALSE	TRUE	TRUE	FALSE	FALSE	TRUE	TRUE	TRUE	TRUE	TRUE
	Xanthobacteraceae	TRUE	FALSE	FALSE	FALSE	TRUE	FALSE	FALSE	FALSE	TRUE	FALSE	FALSE	FALSE	TRUE	FALSE	FALSE	FALSE			Kriegeriaceae	TRUE	FALSE	FALSE	TRUE	FALSE	FALSE	FALSE	TRUE	FALSE	TRUE	TRUE	TRUE
	Magnetospirillaceae	FALSE	TRUE	FALSE	TRUE	FALSE	TRUE	TRUE	FALSE	TRUE	FALSE	TRUE	TRUE	FALSE	TRUE	FALSE	TRUE			Chrysozymaceae	FALSE	TRUE	FALSE	FALSE	FALSE	FALSE	TRUE	FALSE	TRUE	FALSE	TRUE	FALSE
	Anaplasmataceae	TRUE	FALSE	FALSE	TRUE	TRUE	FALSE	FALSE	TRUE	TRUE	FALSE	FALSE	TRUE	FALSE	TRUE	TRUE	TRUE			Colacogloeaceae	FALSE	FALSE	FALSE	TRUE	FALSE	FALSE	FALSE	TRUE	FALSE	TRUE	TRUE	TRUE
	Fokiniaceae	FALSE	TRUE	FALSE	TRUE	FALSE	TRUE	TRUE	FALSE	FALSE	FALSE	TRUE	TRUE	TRUE	TRUE	FALSE	TRUE			Bulleribasidiaceae	TRUE	FALSE	TRUE	TRUE	FALSE	TRUE	TRUE	FALSE	TRUE	TRUE	TRUE	FALSE
	SM2D12	FALSE	FALSE	FALSE	TRUE	FALSE	FALSE	FALSE	TRUE	FALSE	FALSE	FALSE	TRUE	FALSE	TRUE	TRUE	TRUE			Cryptococcaceae	FALSE	TRUE	FALSE	FALSE	TRUE	FALSE	TRUE	FALSE	TRUE	FALSE	TRUE	FALSE
	Sphingomonadaceae	TRUE	FALSE	FALSE	FALSE	TRUE	FALSE	FALSE	FALSE	TRUE	FALSE	FALSE	FALSE	TRUE	FALSE	FALSE	FALSE			Phaeotremellaceae	FALSE	FALSE	FALSE	TRUE	TRUE	FALSE	FALSE	TRUE	FALSE	TRUE	TRUE	TRUE
	Alcaligenaceae	TRUE	FALSE	FALSE	FALSE	TRUE	FALSE	FALSE	FALSE	FALSE	FALSE	FALSE	FALSE	TRUE	FALSE	FALSE	FALSE			Tremellaceae	FALSE	FALSE	FALSE	TRUE	FALSE	FALSE	FALSE	TRUE	FALSE	TRUE	TRUE	TRUE
	Burkholderiaceae	TRUE	FALSE	FALSE	FALSE	FALSE	FALSE	FALSE	FALSE	FALSE	FALSE	FALSE	FALSE	TRUE	FALSE	FALSE	FALSE			Unknown	FALSE	FALSE	FALSE	FALSE	TRUE	FALSE	FALSE	FALSE	TRUE	FALSE	FALSE	FALSE
	Chitinibacteraceae	FALSE	FALSE	FALSE	TRUE	FALSE	FALSE	FALSE	TRUE	TRUE	FALSE	FALSE	TRUE	FALSE	TRUE	TRUE	TRUE
	Comamonadaceae	TRUE	FALSE	FALSE	FALSE	TRUE	FALSE	FALSE	FALSE	TRUE	FALSE	FALSE	FALSE	TRUE	FALSE	FALSE	FALSE
	Methylophilaceae	FALSE	TRUE	TRUE	FALSE	FALSE	TRUE	FALSE	TRUE	FALSE	TRUE	FALSE	TRUE	FALSE	FALSE	TRUE	TRUE
	Oxalobacteraceae	FALSE	TRUE	FALSE	FALSE	FALSE	TRUE	TRUE	TRUE	FALSE	FALSE	TRUE	TRUE	TRUE	FALSE	TRUE	TRUE
	Diplorickettsiaceae	FALSE	TRUE	TRUE	FALSE	FALSE	TRUE	FALSE	TRUE	FALSE	TRUE	FALSE	TRUE	FALSE	FALSE	TRUE	TRUE
	Enterobacteriaceae	FALSE	FALSE	TRUE	FALSE	FALSE	FALSE	TRUE	FALSE	FALSE	TRUE	TRUE	TRUE	TRUE	FALSE	FALSE	TRUE
	Erwiniaceae	FALSE	TRUE	FALSE	FALSE	FALSE	TRUE	TRUE	TRUE	FALSE	FALSE	TRUE	FALSE	FALSE	FALSE	TRUE	FALSE
	Morganellaceae	TRUE	FALSE	FALSE	TRUE	TRUE	FALSE	FALSE	TRUE	TRUE	FALSE	FALSE	TRUE	FALSE	TRUE	TRUE	TRUE
	Pectobacteriaceae	FALSE	FALSE	FALSE	TRUE	FALSE	FALSE	FALSE	TRUE	TRUE	FALSE	FALSE	TRUE	FALSE	TRUE	TRUE	TRUE
	Legionellaceae	FALSE	FALSE	FALSE	TRUE	FALSE	FALSE	FALSE	TRUE	TRUE	FALSE	FALSE	TRUE	FALSE	TRUE	TRUE	TRUE
	Cellvibrionaceae	FALSE	TRUE	TRUE	FALSE	FALSE	TRUE	FALSE	TRUE	FALSE	TRUE	FALSE	TRUE	TRUE	FALSE	TRUE	TRUE
	Moraxellaceae	FALSE	FALSE	FALSE	FALSE	FALSE	FALSE	FALSE	FALSE	FALSE	FALSE	FALSE	FALSE	TRUE	FALSE	FALSE	FALSE
	Pseudomonadaceae	TRUE	FALSE	FALSE	FALSE	TRUE	FALSE	FALSE	FALSE	TRUE	FALSE	FALSE	FALSE	TRUE	FALSE	FALSE	FALSE
	Rhodanobacteraceae	TRUE	FALSE	FALSE	FALSE	TRUE	FALSE	FALSE	FALSE	TRUE	FALSE	FALSE	FALSE	TRUE	FALSE	FALSE	FALSE
	Xanthomonadaceae	TRUE	FALSE	FALSE	FALSE	TRUE	FALSE	FALSE	FALSE	TRUE	FALSE	FALSE	FALSE	TRUE	FALSE	FALSE	FALSE
	Chthoniobacteraceae	TRUE	TRUE	FALSE	FALSE	FALSE	TRUE	TRUE	TRUE	FALSE	FALSE	TRUE	FALSE	TRUE	FALSE	TRUE	FALSE
	Xiphinematobacteraceae	FALSE	FALSE	FALSE	TRUE	FALSE	FALSE	FALSE	TRUE	TRUE	FALSE	FALSE	TRUE	FALSE	TRUE	TRUE	TRUE
	Methylacidiphilaceae	FALSE	FALSE	FALSE	TRUE	FALSE	FALSE	FALSE	TRUE	FALSE	FALSE	FALSE	TRUE	FALSE	TRUE	TRUE	TRUE
	Opitutaceae	FALSE	FALSE	FALSE	TRUE	FALSE	FALSE	FALSE	TRUE	TRUE	FALSE	FALSE	TRUE	TRUE	TRUE	TRUE	TRUE
	Pedosphaeraceae	FALSE	FALSE	FALSE	TRUE	FALSE	FALSE	FALSE	TRUE	TRUE	FALSE	FALSE	TRUE	TRUE	TRUE	TRUE	TRUE
	Rubritaleaceae	FALSE	FALSE	FALSE	TRUE	FALSE	FALSE	FALSE	TRUE	FALSE	FALSE	FALSE	TRUE	FALSE	TRUE	TRUE	TRUE
	Verrucomicrobiaceae	TRUE	TRUE	FALSE	FALSE	FALSE	TRUE	TRUE	TRUE	FALSE	FALSE	TRUE	FALSE	FALSE	FALSE	TRUE	FALSE
	Unknown	TRUE	FALSE	FALSE	FALSE	FALSE	FALSE	FALSE	FALSE	FALSE	FALSE	FALSE	FALSE	TRUE	FALSE	FALSE	FALSE

## Sheet: 9.Accumulation_curve
Accumulation curve
	Species accumulation
	BACTERIA																FUNGI
	Sample	Number of tree considered	Minimum	1st quantile	Median	Mean	3rd quantile	Maximum	standard deviation	microbial coverage		Tracts					Sample	Number of tree considered	Minimum	1st quantile	Median	Mean	3rd quantile	Maximum	standard deviation	microbial coverage		Tracts
	2t	1	29	54	66	79.01	127	151	39.9534			number of tree considered	mean microbial coverage	Standard deviation			2t	1	15	15	26	28.16	40	46	13.00639			number of tree considered	mean microbial coverage	Standard deviation
		2	59	134	151	140.2	161	212	35.0865			4	0.516667	0.0152753				2	24	36	49	48.4	54	74	14.48161			3	0.455	0.0777817
		3	92	160	183	181.8	202.5	29	30.494			5	0.583333	0.0152753				3	43	59	67	65.55	77	84	12.60782	0.4		4	0.55	0.0848528
		4	119	197	213	211.7	231.2	262	27.0942	0.53		6	0.643333	0.01				4	66	75	84	80.81	87	91	8.79474	0.49		5	0.625	0.0777817
		5	179	222	237.5	236.5	254	277	21.2539	0.59		7	0.693333	0.0212132				5	94	94	94	94	94	94	0	0.57
		6	204	22.8	256.5	256.8	272	292	18.0947	0.65							3t	1	27	27	27	27	27	27	NA	NA
		7	245	264	276	274.7	284.5	298	14.003	0.69								2	45	45	45	45	45	45	NA	NA
		8	270	283	290	290.3	297.5	301	9.39813								4t	1	21	29	40	39.15	47	59	13.2972
		9	302	302	302	302	302	302	0	0.76								2	41	55	65.5	64.61	72	85	13.30595
	3t	1	16	36	47	65.31	89	158	46.2812									3	66	78	90	84.56	91	103	10.9215	0.51
		2	46	70	89	108.4	168	197	48.1347									4	88	97	98	99.67	108	109	7.81226	0.61
		3	70	99.5	135	142.2	184	213	44.4224									5	113	113	113	113	113	113	0	0.68
		4	99	143	187.5	172.5	200	22	37.9128	0.48							Galleries	1	37	39.5	45	48.07	56	62	9.03333
		5	123	164.2	207	198.5	226	229	30.341	0.56								2	50	64	70	69.82	76	86	9.15896
		6	170	211	232	218.7	232	235	22.6317	0.62								3	63	80.75	86	85.15	91	99	7.37642	0.51
		7	239	239	239	239	239	239	0	0.67								4	78	92.75	98	96.54	101	106	5.98385	0.57
	4t	1	8	21	92	86.38	139	173	59.7352									5	87	103	106	105.7	109.2	115	4.99101	0.63
		2	22	102.8	144	138.5	179	229	52.1849									6	100	110.8	114	113.3	116	121	4.47101	0.67
		3	57	154.5	181	180.6	217	254	48.8453									7	109	117	121	121	122	128	3.93539	0.71
		4	124	182.2	213.5	211.1	243.2	269	37.0983	0.54								8	118	122	124.5	124.5	127	132	3.24082	0.74
		5	177	221.5	243	237.7	259	273	25.0838	0.6								9	123	128	129	129	131	134	2.46714	0.77
		6	223	247	263	257.5	273.2	276	17.4977	0.66								10	132	132	133	133	134	135	1.60715	0.78
		7	277	277	277	277	277	277	0	0.72								11	136	136	136	136	136	136	0	0.81
	Galleries	1	239	250	269	265.5	270	318	14.412
		2	313	329	332	334.5	339	370	11.5387
		3	341	363	368	369.9	375	397	10.7931
		4	367	383.8	391	390.5	397	409	8.9211	0.87
		5	385	398	404	402.8	408	417	6.724	0.9
		6	397	408	412	411.4	416	422	5.3661	0.92
		7	408	416	418	417.8	420.2	424	3.9114	0.93
		8	415	421	423	422.4	424.2	427	2.7902
		9	421	425	426	426	427	429	1.7055	0.95
		10	427	428	429	428.7	429.2	430	0.9796
		11	431	431	431	431	431	431	0	0.96
	Extrapolation																Extrapolation
	BACTERIA																FUNGI
	Sample	targated coverage	additional sample needed	Total sample needed													Sample	targated coverage	additional sample needed	Total sample needed
	2t	1	56.401	65.401													2t	1	76.36	81.36
		0.98	16.921	25.921														0.98	31.407	36.407
		0.95	10.418	19.418														0.95	22.771	27.771
	3t	1	61.509	68.509													4t	1	38.555	43.555
		0.98	20.964	27.964														0.98	14.073	19.073		6
		0.95	14.273	21.273														0.95	9.523	14.523
	4t	1	52.841	59.841													Galleries	1	51.846	62.846
		0.98	16.774	23.774														0.98	16.789	27.789
		0.95	10.955	17.955														0.95	9.468	20.468
	Galleries	1	25.757	36.757
		0.98	0.181	11.181
		0.95	-3.955	7.045
